# Supplementary material for: SLC1A5 enhances malignant phenotypes through modulating ferroptosis status and immune microenvironment in glioma
Source: Cell Death Dis. 2022 Dec 24;13(12):1071. doi: 10.1038/s41419-022-05526-w (PMC9789994; doi:10.1038/s41419-022-05526-w)
Supplement: Supplementary file 1 — The agreement of the co-authors to the change of author list. [file 41419_2022_5526_MOESM1_ESM.zip]

Archive with 19 entries (18 files):
- Email Responses of co-authors/
- Email Responses of co-authors/10th Hao Bai.eml
- Email Responses of co-authors/11th Haixiao Liu.eml
- Email Responses of co-authors/13th Haiyan Cao.eml
- Email Responses of co-authors/14th Min Chao.eml
- Email Responses of co-authors/15th Yaqin Hu.eml
- Email Responses of co-authors/16th Yueyang Mou.eml
- Email Responses of co-authors/17th Yang Jiao.eml
- Email Responses of co-authors/18th Dayun Feng.eml
- Email Responses of co-authors/19th Liang Wang.eml
- Email Responses of co-authors/1st Liying Han.eml
- Email Responses of co-authors/2nd Jinpeng Zhou.eml
- Email Responses of co-authors/3rd Leiyang Li.eml
- Email Responses of co-authors/4th Yingwu Shi.eml
- Email Responses of co-authors/5th Xu Wu.eml
- Email Responses of co-authors/6th Wenxing Cui.eml
- Email Responses of co-authors/7th Shenghao Zhang.eml
- Email Responses of co-authors/8th Qing Hu.eml
- Email Responses of co-authors/9th Jin Wang.eml
