# Supplementary material for: SLC1A5 enhances malignant phenotypes through modulating ferroptosis status and immune microenvironment in glioma
Source: Cell Death Dis. 2022 Dec 24;13(12):1071. doi: 10.1038/s41419-022-05526-w (PMC9789994; doi:10.1038/s41419-022-05526-w)
Supplement: Supplementary file 1 — The agreement of the co-authors to the change of author list. [file 41419_2022_5526_MOESM1_ESM.zip › Email Responses of co-authors/10th Hao Bai.eml]

Received: from m12.mail.163.com (unknown [220.181.12.197])
	by mailapp (Coremail) with SMTP id AQoKrADnsHzU8JtjnX5+AQ--.40459S2;
	Fri, 16 Dec 2022 12:15:17 +0800 (CST)
DKIM-Signature: v=1; a=rsa-sha256; c=relaxed/relaxed; d=163.com;
	s=s110527; h=MIME-Version:From:Subject:Date:Content-Type:
	Message-Id; bh=YYDqELilRSgt8lm9aSR+y2BLA6thzNGHAIqZ1dw055Y=; b=O
	rgBteK+CbdP+voXpXOlfmaFExTAITwrVHE4deUzvyjtjbPnUJ2jQ8Bz79kUm+b32
	PMM7zUXkfUxFA8ex1Yt2Hb8YlgNZUYspoJe4Ttjk/62736wG86vSbb9HeLnfNN1b
	Ckk0Fh83IAvNLyp+VA+LAgHMD9belzD/vlN0yU7Ge0=
Received: from [IPv6:::ffff:192.168.227.120] (unknown [123.138.132.6])
	by zwqz-smtp-mta-g4-1 (Coremail) with SMTP id _____wDn97sh75tjdSA7AA--.16941S2;
	Fri, 16 Dec 2022 12:08:02 +0800 (CST)
MIME-Version: 1.0
To: "yanqu0123@fmmu.edu.cn" <yanqu0123@fmmu.edu.cn>
From: Bai Hao <baihaoww@163.com>
Subject:
 =?utf-8?Q?=E5=9B=9E=E5=A4=8D:_The_confirmation_email_for_author_addition.?=
Date: Fri, 16 Dec 2022 12:08:01 +0800
Importance: normal
X-Priority: 3
In-Reply-To: <638594dd.3a2d.1851889021a.Coremail.yanqu0123@fmmu.edu.cn>
References: <638594dd.3a2d.1851889021a.Coremail.yanqu0123@fmmu.edu.cn>
Content-Type: multipart/mixed;
	boundary="_D952B0DE-FA25-4D1E-B826-0E83621BFB9F_"
X-CM-TRANSID:_____wDn97sh75tjdSA7AA--.16941S2
Message-Id:<639BEF25.00536C.00008@m12.mail.163.com>
X-Originating-IP: [123.138.132.6]
X-CM-SenderInfo: xedlxtxrzzqiywtou0bp/xtbBXgXZBFaEALC97gAAs3
Authentication-Results: mailapp; spf=permerror smtp.mail=baihaoww@163.
	com;
X-Coremail-Antispam: 1UD129KBjvJXoW7AFWfWF1fAF47tw4UWFyDJrb_yoW8ZF1Dpr
	Z8Kr4FkFWxKF45Kayfuw4DZr15tF1kWFWSq3ykWa40qrnIka92vw42qryYy3WDtrn2yF4U
	JrW2vrZ3AwnrZFDanT9S1TB71UUUUU7qnTZGkaVYY2UrUUUUjbIjqfuFe4nvWSU8nxnvy2
	9KBjDU0xBIdaVrnRJUUUlEb7Iv0xC_Cr1lb4IE77IF4wAFF20E14v26r1j6r4UM7CIcVAF
	z4kK6r1j6r18M28lY4IEw2IIxxk0rwA2F7IY1VAKz4vEj48ve4kI8wA2z4x0Y4vE2Ix0cI
	8IcVAFwI0_Jr0_JF4l84ACjcxK6xIIjxv20xvEc7CjxVAFwI0_Jr0_Gr1l84ACjcxK6I8E
	87Iv67AKxVW8JVWxJwA2z4x0Y4vEx4A2jsIEc7CjxVAFwI0_Gr0_Gr1UM2vj62AExVA0xI
	801c8C04v26x02cVCv0xWle2I262IYc4CY6c8Ij28IcVAaY2xG8wASzI0EjI02j7AqF2xK
	xwAqx4xG67k08I80eVW8JVW5JwAqx4xG6c804VAFz4xC04v7Mc02F40Ew4AK048IF2xKxV
	WUJVW8JwAqx4xG6xAIxVCFxsxG0wAv7VC0I7IYx2IY67AKxVWUJVWUGwAv7VC2z280aVAF
	wI0_Jr0_Gr1lOx8S6xCaFVCjc4AY6r1j6r4UM4x0Y48IcVAKI48JM4x0x7Aq67IIx4CEVc
	8vx2IErcIFxwCjxxvEa2IrMxkFs20EY4vE44CYbxCE4x80FwCY02Avz4vE14v_Grylc2Ij
	II80xcxEwVAKI48JMxvI42IY6xIIjxv20xvE14v26r1j6r1xMxvI42IY6xIIjxv20xvEc7
	CjxVAFwI0_Jr0_Gr1lcIIF0xvEx4A2jsIE14v26r1j6r4UMxvI42IY6I8E87Iv6xkF7I0E
	14v26r1j6r4UMxAIw28IcxkI7VAKI48JMxCjnVAIcxkEcwCFx2IqxVCFs4IE7xkEbVWUJV
	W8JwC20s026c02F40E14v26r106r1rMI8I3I0E7480Y4vE14v26r106r1rMI8E67x28xkI
	4xCE0xIEc2x0rwC2zVAF1VAY17CE14v26r1j6r15MIIYrxkI7VAKI48JMIIF0xvE42xK8V
	AvwI8IcIk0rVWrZr1j6s0DYxBIdaVFxhVjvjDU0xZFpf9x0pEOzstUUUUU=

--_D952B0DE-FA25-4D1E-B826-0E83621BFB9F_
Content-Type: multipart/alternative;
	boundary="_860BA776-D044-4465-A985-CDA5EEC18FAA_"

--_860BA776-D044-4465-A985-CDA5EEC18FAA_
Content-Transfer-Encoding: quoted-printable
Content-Type: text/plain; charset="utf-8"

Dear Professor Qu,

I have been informed of the above situation and agree to include Chengxuan =
Guo as a co-author of this paper.


Hao Bai,=C2=A0
Department of Neurosurgery,
Tangdu Hospital,
The Fourth Military Medical University,
No. 1, Xinsi Road,
Xi'an, Shaanxi 710038,
P.R.China

=E5=8F=91=E4=BB=B6=E4=BA=BA: yanqu0123@fmmu.edu.cn
=E5=8F=91=E9=80=81=E6=97=B6=E9=97=B4: 2022=E5=B9=B412=E6=9C=8816=E6=97=A5 9=
:18
=E6=94=B6=E4=BB=B6=E4=BA=BA: 285503362@qq.com; jpzhou12@aliyun.com; 1934764=
736@qq.com; 2011913454@qq.com; 2645302700@qq.com; wenxingcui@qq.com; zhshha=
o@126.com; HQ5691848@163.com; jssxzswj@yeah.net; baihaoww@163.com; hai_xiao=
_liu@163.com; caohaiyan7@163.com; chaomin21@126.com; huyaqin9897@163.com; m=
ouyueyang@163.com; jiaoyang737454751@163.com; tdfengdy@fmmu.edu.cn; drwangl=
iang@126.com
=E4=B8=BB=E9=A2=98: The confirmation email for author addition.


Dear co-author,


In the article " SLC1A5 Enhances Malignant Phenotypes Through Modulating Fe=
rroptosis Status and Immune Microenvironment in Glioma ", prepared for publ=
ication in Cell Death & Disease, Chengxuan Guo assisted with supplementary =
experiments during the revision process. Therefore, he was listed as a co-a=
uthor of this paper. The author list was changed from =E2=80=9CLiying Han, =
Zhou Jinpeng, Li Leiyang, Xun Wu, Yingwu Shi, Wenxing Cui, Shenghao Zhang, =
Qing Hu, Jin Wang, Hao Bai, Haixiao Liu, Haiyan Cao, Min Chao, Yaqin Hu, Yu=
eyang Mou, Yang Jiao, Dayun Feng, Liang Wang, Yan Qu=E2=80=9D to =E2=80=9C =
Liying Han, Zhou Jinpeng, Li Leiyang, Xun Wu, Yingwu Shi, Wenxing Cui, Shen=
ghao Zhang, Qing Hu, Jin Wang, Hao Bai, Haixiao Liu, Chengxuan Guo, Haiyan =
Cao, Min Chao, Yaqin Hu, Yueyang Mou, Yang Jiao, Dayun Feng, Liang Wang, Ya=
n Qu". I would like to invite you to reply this email with regard to whethe=
r he should be listed as the co-author of this paper. Thank you!


Yan=C2=A0Qu,=C2=A0MD,=C2=A0PhD,=20
Professor=C2=A0and=C2=A0Chairman=C2=A0,=20
Department=C2=A0of=C2=A0Neurosurgery,=20
Tangdu=C2=A0Hospital,=20
The=C2=A0Fourth=C2=A0Military=C2=A0Medical=C2=A0University,=20
No.=C2=A01,=C2=A0Xinsi=C2=A0Road,=20
Xi'an,=C2=A0Shaanxi=C2=A0710038,=20
P.R.China


--_860BA776-D044-4465-A985-CDA5EEC18FAA_
Content-Transfer-Encoding: quoted-printable
Content-Type: text/html; charset="utf-8"

<html xmlns:v=3D"urn:schemas-microsoft-com:vml" xmlns:o=3D"urn:schemas-micr=
osoft-com:office:office" xmlns:w=3D"urn:schemas-microsoft-com:office:word" =
xmlns:m=3D"http://schemas.microsoft.com/office/2004/12/omml" xmlns=3D"http:=
//www.w3.org/TR/REC-html40"><head><meta http-equiv=3DContent-Type content=
=3D"text/html; charset=3Dutf-8"><meta name=3DGenerator content=3D"Microsoft=
 Word 15 (filtered medium)"><!--[if !mso]><style>v\:* {behavior:url(#defaul=
t#VML);}
o\:* {behavior:url(#default#VML);}
w\:* {behavior:url(#default#VML);}
.shape {behavior:url(#default#VML);}
</style><![endif]--><style><!--
/* Font Definitions */
@font-face
	{font-family:SimSun;
	panose-1:2 1 6 0 3 1 1 1 1 1;}
@font-face
	{font-family:"Cambria Math";
	panose-1:2 4 5 3 5 4 6 3 2 4;}
@font-face
	{font-family:DengXian;
	panose-1:2 1 6 0 3 1 1 1 1 1;}
@font-face
	{font-family:DengXian;
	panose-1:2 1 6 0 3 1 1 1 1 1;}
@font-face
	{font-family:SimSun;
	panose-1:2 1 6 0 3 1 1 1 1 1;}
/* Style Definitions */
p.MsoNormal, li.MsoNormal, div.MsoNormal
	{margin:0cm;
	text-align:justify;
	text-justify:inter-ideograph;
	font-size:10.5pt;
	font-family:DengXian;}
a:link, span.MsoHyperlink
	{mso-style-priority:99;
	color:blue;
	text-decoration:underline;}
span.spneditorsign
	{mso-style-name:spneditorsign;}
.MsoChpDefault
	{mso-style-type:export-only;}
/* Page Definitions */
@page WordSection1
	{size:612.0pt 792.0pt;
	margin:72.0pt 90.0pt 72.0pt 90.0pt;}
div.WordSection1
	{page:WordSection1;}
--></style></head><body lang=3DZH-CN link=3Dblue vlink=3D"#954F72" style=3D=
'word-wrap:break-word'><div class=3DWordSection1><p class=3DMsoNormal><span=
 lang=3DEN-US>Dear Professor Qu,<o:p></o:p></span></p><p class=3DMsoNormal>=
<span lang=3DEN-US><o:p>&nbsp;</o:p></span></p><p class=3DMsoNormal><span l=
ang=3DEN-US>I have been informed of the above situation and agree to includ=
e Chengxuan Guo as a co-author of this paper.<o:p></o:p></span></p><p class=
=3DMsoNormal><span lang=3DEN-US><o:p>&nbsp;</o:p></span></p><p class=3DMsoN=
ormal><span lang=3DEN-US><o:p>&nbsp;</o:p></span></p><p class=3DMsoNormal s=
tyle=3D'mso-margin-top-alt:6.0pt;margin-right:0cm;margin-bottom:6.0pt;margi=
n-left:0cm'><span lang=3DEN-US><img width=3D160 height=3D1 style=3D'width:1=
.6666in;height:.0104in' id=3D"_x0000_i1027" src=3D"cid:image001.png@01D9114=
2.3C686A90"></span><span lang=3DEN-US><img width=3D160 height=3D1 style=3D'=
width:1.6666in;height:.0104in' id=3D"_x0000_i1026" src=3D"cid:image001.png@=
01D91142.3C686A90"></span><span class=3Dspneditorsign><span lang=3DEN-US><o=
:p></o:p></span></span></p><p class=3DMsoNormal><span class=3Dspneditorsign=
><span lang=3DEN-US>Hao Bai,&nbsp;</span></span><span lang=3DEN-US><o:p></o=
:p></span></p><p class=3DMsoNormal><span lang=3DEN-US>Department of Neurosu=
rgery,<br>Tangdu Hospital,<br>The Fourth Military Medical University,<br>No=
. 1, Xinsi Road,<br>Xi'an, Shaanxi 710038,<br>P.R.China<o:p></o:p></span></=
p><p class=3DMsoNormal><span lang=3DEN-US><o:p>&nbsp;</o:p></span></p><div =
style=3D'mso-element:para-border-div;border:none;border-top:solid #E1E1E1 1=
.0pt;padding:3.0pt 0cm 0cm 0cm'><p class=3DMsoNormal style=3D'border:none;p=
adding:0cm'><b>=E5=8F=91=E4=BB=B6=E4=BA=BA<span lang=3DEN-US>: </span></b><=
span lang=3DEN-US><a href=3D"mailto:yanqu0123@fmmu.edu.cn">yanqu0123@fmmu.e=
du.cn</a><br></span><b>=E5=8F=91=E9=80=81=E6=97=B6=E9=97=B4<span lang=3DEN-=
US>: </span></b><span lang=3DEN-US>2022</span>=E5=B9=B4<span lang=3DEN-US>1=
2</span>=E6=9C=88<span lang=3DEN-US>16</span>=E6=97=A5<span lang=3DEN-US> 9=
:18<br></span><b>=E6=94=B6=E4=BB=B6=E4=BA=BA<span lang=3DEN-US>: </span></b=
><span lang=3DEN-US><a href=3D"mailto:285503362@qq.com">285503362@qq.com</a=
>; <a href=3D"mailto:jpzhou12@aliyun.com">jpzhou12@aliyun.com</a>; <a href=
=3D"mailto:1934764736@qq.com">1934764736@qq.com</a>; <a href=3D"mailto:2011=
913454@qq.com">2011913454@qq.com</a>; <a href=3D"mailto:2645302700@qq.com">=
2645302700@qq.com</a>; <a href=3D"mailto:wenxingcui@qq.com">wenxingcui@qq.c=
om</a>; <a href=3D"mailto:zhshhao@126.com">zhshhao@126.com</a>; <a href=3D"=
mailto:HQ5691848@163.com">HQ5691848@163.com</a>; <a href=3D"mailto:jssxzswj=
@yeah.net">jssxzswj@yeah.net</a>; <a href=3D"mailto:baihaoww@163.com">baiha=
oww@163.com</a>; <a href=3D"mailto:hai_xiao_liu@163.com">hai_xiao_liu@163.c=
om</a>; <a href=3D"mailto:caohaiyan7@163.com">caohaiyan7@163.com</a>; <a hr=
ef=3D"mailto:chaomin21@126.com">chaomin21@126.com</a>; <a href=3D"mailto:hu=
yaqin9897@163.com">huyaqin9897@163.com</a>; <a href=3D"mailto:mouyueyang@16=
3.com">mouyueyang@163.com</a>; <a href=3D"mailto:jiaoyang737454751@163.com"=
>jiaoyang737454751@163.com</a>; <a href=3D"mailto:tdfengdy@fmmu.edu.cn">tdf=
engdy@fmmu.edu.cn</a>; <a href=3D"mailto:drwangliang@126.com">drwangliang@1=
26.com</a><br></span><b>=E4=B8=BB=E9=A2=98<span lang=3DEN-US>: </span></b><=
span lang=3DEN-US>The confirmation email for author addition.</span></p></d=
iv><p class=3DMsoNormal><span lang=3DEN-US style=3D'font-size:12.0pt;font-f=
amily:SimSun'><o:p>&nbsp;</o:p></span></p><p class=3DMsoNormal align=3Dleft=
 style=3D'margin-bottom:12.0pt;text-align:left'><span lang=3DEN-US><br>Dear=
 co-author,<br><br><br>In the article &quot; <strong><span style=3D'font-fa=
mily:DengXian'>SLC1A5 Enhances Malignant Phenotypes Through Modulating Ferr=
optosis Status and Immune Microenvironment in Glioma </span></strong>&quot;=
, prepared for publication in <em><b><span style=3D'font-family:DengXian'>C=
ell Death &amp; Disease</span></b></em>, Chengxuan Guo assisted with supple=
mentary experiments during the revision process. Therefore, he was listed a=
s a co-author of this paper. The author list was changed from </span>=E2=80=
=9C<span lang=3DEN-US>Liying Han, Zhou Jinpeng, Li Leiyang, Xun Wu, Yingwu =
Shi, Wenxing Cui, Shenghao Zhang, Qing Hu, Jin Wang, Hao Bai, Haixiao Liu, =
Haiyan Cao, Min Chao, Yaqin Hu, Yueyang Mou, Yang Jiao, Dayun Feng, Liang W=
ang, Yan Qu</span>=E2=80=9D<span lang=3DEN-US> to </span>=E2=80=9C<span lan=
g=3DEN-US> Liying Han, Zhou Jinpeng, Li Leiyang, Xun Wu, Yingwu Shi, Wenxin=
g Cui, Shenghao Zhang, Qing Hu, Jin Wang, Hao Bai, Haixiao Liu, Chengxuan G=
uo, Haiyan Cao, Min Chao, Yaqin Hu, Yueyang Mou, Yang Jiao, Dayun Feng, Lia=
ng Wang, Yan Qu&quot;. I would like to invite you to reply this email with =
regard to whether he should be listed as the co-author of this paper. Thank=
 you!<br><br></span><span class=3Dspneditorsign><span lang=3DEN-US style=3D=
'font-size:12.0pt'><o:p></o:p></span></span></p><p class=3DMsoNormal style=
=3D'mso-margin-top-alt:6.0pt;margin-right:0cm;margin-bottom:6.0pt;margin-le=
ft:0cm'><span class=3Dspneditorsign><span lang=3DEN-US><img border=3D0 widt=
h=3D160 height=3D1 style=3D'width:1.6666in;height:.0104in' id=3D"Horizontal=
_x0020_Line_x0020_1" src=3D"cid:image002.png@01D91142.C303A510"></span><spa=
n lang=3DEN-US><o:p></o:p></span></span></p><p class=3DMsoNormal style=3D'm=
so-margin-top-alt:6.0pt;margin-right:0cm;margin-bottom:6.0pt;margin-left:0c=
m'><span class=3Dspneditorsign><span lang=3DEN-US>Yan&nbsp;Qu,&nbsp;MD,&nbs=
p;PhD, </span></span><span lang=3DEN-US><br><span class=3Dspneditorsign>Pro=
fessor&nbsp;and&nbsp;Chairman&nbsp;, </span><br><span class=3Dspneditorsign=
>Department&nbsp;of&nbsp;Neurosurgery, </span><br><span class=3Dspneditorsi=
gn>Tangdu&nbsp;Hospital, </span><br><span class=3Dspneditorsign>The&nbsp;Fo=
urth&nbsp;Military&nbsp;Medical&nbsp;University, </span><br><span class=3Ds=
pneditorsign>No.&nbsp;1,&nbsp;Xinsi&nbsp;Road, </span><br><span class=3Dspn=
editorsign>Xi'an,&nbsp;Shaanxi&nbsp;710038, </span><br><span class=3Dspnedi=
torsign>P.R.China</span></span></p><p class=3DMsoNormal><span lang=3DEN-US =
style=3D'font-size:12.0pt;font-family:SimSun'><o:p>&nbsp;</o:p></span></p><=
/div></body></html>=

--_860BA776-D044-4465-A985-CDA5EEC18FAA_--

--_D952B0DE-FA25-4D1E-B826-0E83621BFB9F_
Content-Type: image/png; name="2F8A8F1208CD4B6AB9FF7FBEC93B3F1A[424423].png"
Content-ID: <image001.png@01D91142.3C686A90>
Content-Transfer-Encoding: base64
Content-Disposition: inline;
	filename="2F8A8F1208CD4B6AB9FF7FBEC93B3F1A[424423].png"

iVBORw0KGgoAAAANSUhEUgAAAKAAAAABCAYAAABZj6VmAAAAAXNSR0IArs4c6QAAAARnQU1BAACx
jwv8YQUAAAAJcEhZcwAADsMAAA7DAcdvqGQAAAAQSURBVChTYxgFo2DgAAMDAAKBAAF+KVAFAAAA
AElFTkSuQmCC

--_D952B0DE-FA25-4D1E-B826-0E83621BFB9F_
Content-Type: image/png; name="5B8ED229C35F45149D589855719DB524.png"
Content-ID: <image002.png@01D91142.C303A510>
Content-Transfer-Encoding: base64
Content-Disposition: inline; filename="5B8ED229C35F45149D589855719DB524.png"

iVBORw0KGgoAAAANSUhEUgAAAKAAAAABCAYAAABZj6VmAAAAAXNSR0IArs4c6QAAAARnQU1BAACx
jwv8YQUAAAAJcEhZcwAADsMAAA7DAcdvqGQAAAAQSURBVChTYxgFo2DgAAMDAAKBAAF+KVAFAAAA
AElFTkSuQmCC

--_D952B0DE-FA25-4D1E-B826-0E83621BFB9F_--
