# Supplementary material for: SLC1A5 enhances malignant phenotypes through modulating ferroptosis status and immune microenvironment in glioma
Source: Cell Death Dis. 2022 Dec 24;13(12):1071. doi: 10.1038/s41419-022-05526-w (PMC9789994; doi:10.1038/s41419-022-05526-w)
Supplement: Supplementary file 1 — The agreement of the co-authors to the change of author list. [file 41419_2022_5526_MOESM1_ESM.zip › Email Responses of co-authors/11th Haixiao Liu.eml]

Received: from m1370.mail.163.com (unknown [220.181.13.70])
	by mailapp (Coremail) with SMTP id AQoKrADHkX3265tjU2p+AQ--.9250S2;
	Fri, 16 Dec 2022 11:54:30 +0800 (CST)
DKIM-Signature: v=1; a=rsa-sha256; c=relaxed/relaxed; d=163.com;
	s=s110527; h=Date:From:Subject:Content-Type:MIME-Version:
	Message-ID; bh=87b5cfdCFn6bsnObMvHx1WWFLA+D4Z855Xefa2shvjI=; b=g
	IAsGNg5ogLXjmXjDSrvhyipUEskDswqxZkdpsAM4YyTgIrCXVr+fOPVnZaJevMg6
	P/BnV3g3uiqfQNIFOUiV+vtb6rFS0VGUrPy7KhzU10lS+KuWSIDqV+ykehO6OnaG
	M0HuH7Qc4CuGq3cLeouWl3ssUpSRiJoTS6wOudoiZk=
Received: from hai_xiao_liu$163.com ( [111.18.246.242] ) by
 ajax-webmail-wmsvr70 (Coremail) ; Fri, 16 Dec 2022 11:47:17 +0800 (CST)
X-Originating-IP: [111.18.246.242]
Date: Fri, 16 Dec 2022 11:47:17 +0800 (CST)
From: "Haixiao Liu" <hai_xiao_liu@163.com>
To: yanqu0123@fmmu.edu.cn
Subject: Re:The confirmation email for author addition.
X-Priority: 3
X-Mailer: Coremail Webmail Server Version XT5.0.14 build 20220708(c4627114)
 Copyright (c) 2002-2022 www.mailtech.cn 163com
In-Reply-To: <638594dd.3a2d.1851889021a.Coremail.yanqu0123@fmmu.edu.cn>
References: <638594dd.3a2d.1851889021a.Coremail.yanqu0123@fmmu.edu.cn>
X-NTES-SC: AL_QuycA/2dvUwo4SOeZekZk0oWgu06XMGwv/4v24NVN5E0nSrv1QUPUGNjNn7swdO9KTiMrASJXQF299xKXYxbWIgdk8kNwEPlZhMy1psohqSN
Content-Type: multipart/alternative; 
	boundary="----=_Part_33557_279644557.1671162437363"
MIME-Version: 1.0
Message-ID: <4cdc945b.236a.185190b1ef3.Coremail.hai_xiao_liu@163.com>
X-Coremail-Locale: zh_CN
X-CM-TRANSID:RsGowAC3aZpG6ptjIA2bAA--.38220W
X-CM-SenderInfo: pkdls5pldrszllx6il2tof0z/xtbB6AjZXWBHLB+i3gADsP
Authentication-Results: mailapp; spf=pass smtp.mail=hai_xiao_liu@163.c
	om;
X-Coremail-Antispam: 1UD129KBjvJXoW7AFWfWF48uw45tr1fGr43trb_yoW8XrWDpr
	W5KrsFyFWxKF15Ka93uw4DZr45tF4kGan3taykWa4UXrnIka92qw42vry5AryqqFs7Ar18
	trW2vrW3A3ZFvFJanT9S1TB71UUUUUUqnTZGkaVYY2UrUUUUjbIjqfuFe4nvWSU8nxnvy2
	9KBjDU0xBIdaVrnRJUUUmab7Iv0xC_Jr1lb4IE77IF4wAFF20E14v26r1j6r4UM7CIcVAF
	z4kK6r1j6r18M28lY4IEw2IIxxk0rwA2F7IY1VAKz4vEj48ve4kI8wA2z4x0Y4vE2Ix0cI
	8IcVAFwI0_Jr0_JF4l84ACjcxK6xIIjxv20xvEc7CjxVAFwI0_Jr0_Gr1l84ACjcxK6I8E
	87Iv67AKxVW8JVWxJwA2z4x0Y4vEx4A2jsIEc7CjxVAFwI0_Gr0_Gr1UM2AIxVAIcxkEcV
	Aq07x20xvEncxIr21l5I8CrVACY4xI64kE6c02F40Ex7xfMcIj6xIIjxv20xvE14v26r1j
	6r18McIj6I8E87Iv67AKxVWUJVW8JwAm72CE4IkC6x0Yz7v_Jr0_Gr1lF7xvr2IYc2Ij64
	vIr41lF7I21c0EjII2zVCS5cI20VAGYxC7M4xvF2IEb7IF0Fy264kE64k0F24lFcxC0VAY
	jxAxZF0Ex2IqxwCjxxvEa2IrMxkFs20EY4vE44CYbxCE4x80FwCY02Avz4vE14v_Gr4lc2
	IjII80xcxEwVAKI48JMxvI42IY6xIIjxv20xvE14v26r1j6r1xMxvI42IY6xIIjxv20xvE
	c7CjxVAFwI0_Jr0_Gr1lcIIF0xvEx4A2jsIE14v26r1j6r4UMxvI42IY6I8E87Iv6xkF7I
	0E14v26r1j6r4UMxAIw28IcxkI7VAKI48JMxCjnVCjjxCrMxC20s026xCaFVCjc4AY6r1j
	6r4UMI8I3I0E5I8CrVAFwI0_JrI_JrWlx2IqxVCjr7xvwVAFwI0_JrI_JrWlx4CE17CEb7
	AF67AKxVWUJVWUXwCIc40Y0x0EwIxGrwCI42IY6xAIw20EY4v20xvaj40_Jr0_JF7vcSsG
	vfC2KfnxnUUI43ZEXa7VU0v31tUUUUU==

------=_Part_33557_279644557.1671162437363
Content-Type: text/plain; charset=GBK
Content-Transfer-Encoding: base64

RGVhciBQcm9mZXNzb3IgUXUsCgoKCgpJIGhhdmUgYmVlbiBpbmZvcm1lZCBvZiB0aGUgYWJvdmUg
c2l0dWF0aW9uIGFuZCBhZ3JlZSB0byBpbmNsdWRlIENoZW5neHVhbiBHdW8gYXMgYSBjby1hdXRo
b3Igb2YgdGhpcyBwYXBlci4KCgoKCkhhaXhpYW8gTGl1CgpEZXBhcnRtZW50IG9mIE5ldXJvc3Vy
Z2VyeSwKClRhbmdkdSBIb3NwaXRhbCwKClRoZSBGb3VydGggTWlsaXRhcnkgTWVkaWNhbCBVbml2
ZXJzaXR5LAoKTm8uIDEsIFhpbnNpIFJvYWQsCgpYaSdhbiwgU2hhYW54aSA3MTAwMzgsCgpQLlIu
Q2hpbmEKCgoKCgoKCgoKCgoKCkF0IDIwMjItMTItMTYgMDk6MjU6MTAsIHlhbnF1MDEyM0BmbW11
LmVkdS5jbiB3cm90ZToKCgpEZWFyIGNvLWF1dGhvciwKCgpJbiB0aGUgYXJ0aWNsZSAiIFNMQzFB
NSBFbmhhbmNlcyBNYWxpZ25hbnQgUGhlbm90eXBlcyBUaHJvdWdoIE1vZHVsYXRpbmcgRmVycm9w
dG9zaXMgU3RhdHVzIGFuZCBJbW11bmUgTWljcm9lbnZpcm9ubWVudCBpbiBHbGlvbWEgIiwgcHJl
cGFyZWQgZm9yIHB1YmxpY2F0aW9uIGluIENlbGwgRGVhdGggJiBEaXNlYXNlLCBDaGVuZ3h1YW4g
R3VvIGFzc2lzdGVkIHdpdGggc3VwcGxlbWVudGFyeSBleHBlcmltZW50cyBkdXJpbmcgdGhlIHJl
dmlzaW9uIHByb2Nlc3MuIFRoZXJlZm9yZSwgaGUgd2FzIGxpc3RlZCBhcyBhIGNvLWF1dGhvciBv
ZiB0aGlzIHBhcGVyLiBUaGUgYXV0aG9yIGxpc3Qgd2FzIGNoYW5nZWQgZnJvbSChsExpeWluZyBI
YW4sIFpob3UgSmlucGVuZywgTGkgTGVpeWFuZywgWHVuIFd1LCBZaW5nd3UgU2hpLCBXZW54aW5n
IEN1aSwgU2hlbmdoYW8gWmhhbmcsIFFpbmcgSHUsIEppbiBXYW5nLCBIYW8gQmFpLCBIYWl4aWFv
IExpdSwgSGFpeWFuIENhbywgTWluIENoYW8sIFlhcWluIEh1LCBZdWV5YW5nIE1vdSwgWWFuZyBK
aWFvLCBEYXl1biBGZW5nLCBMaWFuZyBXYW5nLCBZYW4gUXWhsSB0byChsCBMaXlpbmcgSGFuLCBa
aG91IEppbnBlbmcsIExpIExlaXlhbmcsIFh1biBXdSwgWWluZ3d1IFNoaSwgV2VueGluZyBDdWks
IFNoZW5naGFvIFpoYW5nLCBRaW5nIEh1LCBKaW4gV2FuZywgSGFvIEJhaSwgSGFpeGlhbyBMaXUs
IENoZW5neHVhbiBHdW8sIEhhaXlhbiBDYW8sIE1pbiBDaGFvLCBZYXFpbiBIdSwgWXVleWFuZyBN
b3UsIFlhbmcgSmlhbywgRGF5dW4gRmVuZywgTGlhbmcgV2FuZywgWWFuIFF1Ii4gSSB3b3VsZCBs
aWtlIHRvIGludml0ZSB5b3UgdG8gcmVwbHkgdGhpcyBlbWFpbCB3aXRoIHJlZ2FyZCB0byB3aGV0
aGVyIGhlIHNob3VsZCBiZSBsaXN0ZWQgYXMgdGhlIGNvLWF1dGhvciBvZiB0aGlzIHBhcGVyLiBU
aGFuayB5b3UhCgoKCllhbiBRdSwgTUQsIFBoRCwKUHJvZmVzc29yIGFuZCBDaGFpcm1hbiAsCkRl
cGFydG1lbnQgb2YgTmV1cm9zdXJnZXJ5LApUYW5nZHUgSG9zcGl0YWwsClRoZSBGb3VydGggTWls
aXRhcnkgTWVkaWNhbCBVbml2ZXJzaXR5LApOby4gMSwgWGluc2kgUm9hZCwKWGknYW4sIFNoYWFu
eGkgNzEwMDM4LApQLlIuQ2hpbmE=
------=_Part_33557_279644557.1671162437363
Content-Type: text/html; charset=GBK
Content-Transfer-Encoding: base64

PGRpdiBzdHlsZT0ibGluZS1oZWlnaHQ6MS43O2NvbG9yOiMwMDAwMDA7Zm9udC1zaXplOjE0cHg7
Zm9udC1mYW1pbHk6QXJpYWwiPjxwIHN0eWxlPSJtYXJnaW46IDA7Ij5EZWFyIFByb2Zlc3NvciBR
dSw8L3A+PHAgc3R5bGU9Im1hcmdpbjogMDsiPjxicj48L3A+PHAgc3R5bGU9Im1hcmdpbjogMDsi
PkkgaGF2ZSBiZWVuIGluZm9ybWVkIG9mIHRoZSBhYm92ZSBzaXR1YXRpb24gYW5kIGFncmVlIHRv
IGluY2x1ZGUgQ2hlbmd4dWFuIEd1byBhcyBhIGNvLWF1dGhvciBvZiB0aGlzIHBhcGVyLjwvcD48
cCBzdHlsZT0ibWFyZ2luOiAwOyI+PGJyPjwvcD48cCBzdHlsZT0ibWFyZ2luOiAwOyI+SGFpeGlh
byBMaXU8L3A+PHAgc3R5bGU9Im1hcmdpbjogMDsiPkRlcGFydG1lbnQgb2YgTmV1cm9zdXJnZXJ5
LDwvcD48cCBzdHlsZT0ibWFyZ2luOiAwOyI+VGFuZ2R1IEhvc3BpdGFsLDwvcD48cCBzdHlsZT0i
bWFyZ2luOiAwOyI+VGhlIEZvdXJ0aCBNaWxpdGFyeSBNZWRpY2FsIFVuaXZlcnNpdHksPC9wPjxw
IHN0eWxlPSJtYXJnaW46IDA7Ij5Oby4gMSwgWGluc2kgUm9hZCw8L3A+PHAgc3R5bGU9Im1hcmdp
bjogMDsiPlhpJ2FuLCBTaGFhbnhpIDcxMDAzOCw8L3A+PHAgc3R5bGU9Im1hcmdpbjogMDsiPlAu
Ui5DaGluYTwvcD48ZGl2Pjxicj48L2Rpdj48cCBzdHlsZT0ibWFyZ2luOiAwOyI+PGJyPjwvcD48
cCBzdHlsZT0ibWFyZ2luOiAwOyI+PGJyPjwvcD48ZGl2IHN0eWxlPSJwb3NpdGlvbjpyZWxhdGl2
ZTt6b29tOjEiPjwvZGl2PjxkaXYgaWQ9ImRpdk5ldGVhc2VNYWlsQ2FyZCI+PC9kaXY+PHAgc3R5
bGU9Im1hcmdpbjogMDsiPjxicj48L3A+PHA+QXQgMjAyMi0xMi0xNiAwOToyNToxMCwgeWFucXUw
MTIzQGZtbXUuZWR1LmNuIHdyb3RlOjwvcD48YmxvY2txdW90ZSBpZD0iaXNSZXBseUNvbnRlbnQi
IHN0eWxlPSJQQURESU5HLUxFRlQ6IDFleDsgTUFSR0lOOiAwcHggMHB4IDBweCAwLjhleDsgQk9S
REVSLUxFRlQ6ICNjY2MgMXB4IHNvbGlkIj48YnI+CjxzcGFuIHN0eWxlPSJmb250LWZhbWlseTpT
aW1TdW47Ij5EZWFyIGNvLWF1dGhvciw8L3NwYW4+PGJyPgo8c3BhbiBzdHlsZT0iZm9udC1mYW1p
bHk6U2ltU3VuOyI+PGJyPgo8L3NwYW4+PGJyPgo8c3BhbiBzdHlsZT0iZm9udC1mYW1pbHk6U2lt
U3VuOyI+SW4gdGhlIGFydGljbGUgIiA8c3Ryb25nPlNMQzFBNSBFbmhhbmNlcyBNYWxpZ25hbnQg
UGhlbm90eXBlcyBUaHJvdWdoIE1vZHVsYXRpbmcgRmVycm9wdG9zaXMgU3RhdHVzIGFuZCBJbW11
bmUgTWljcm9lbnZpcm9ubWVudCBpbiBHbGlvbWEgPC9zdHJvbmc+IiwgcHJlcGFyZWQgZm9yIHB1
YmxpY2F0aW9uIGluIDxzdHJvbmc+PGVtPkNlbGwgRGVhdGggJmFtcDsgRGlzZWFzZTwvZW0+PC9z
dHJvbmc+LCBDaGVuZ3h1YW4gR3VvIGFzc2lzdGVkIHdpdGggc3VwcGxlbWVudGFyeSBleHBlcmlt
ZW50cyBkdXJpbmcgdGhlIHJldmlzaW9uIHByb2Nlc3MuIFRoZXJlZm9yZSwgaGUgd2FzIGxpc3Rl
ZCBhcyBhIGNvLWF1dGhvciBvZiB0aGlzIHBhcGVyLiBUaGUgYXV0aG9yIGxpc3Qgd2FzIGNoYW5n
ZWQgZnJvbSChsExpeWluZyBIYW4sIFpob3UgSmlucGVuZywgTGkgTGVpeWFuZywgWHVuIFd1LCBZ
aW5nd3UgU2hpLCBXZW54aW5nIEN1aSwgU2hlbmdoYW8gWmhhbmcsIFFpbmcgSHUsIEppbiBXYW5n
LCBIYW8gQmFpLCBIYWl4aWFvIExpdSwgSGFpeWFuIENhbywgTWluIENoYW8sIFlhcWluIEh1LCBZ
dWV5YW5nIE1vdSwgWWFuZyBKaWFvLCBEYXl1biBGZW5nLCBMaWFuZyBXYW5nLCBZYW4gUXWhsSB0
byChsCBMaXlpbmcgSGFuLCBaaG91IEppbnBlbmcsIExpIExlaXlhbmcsIFh1biBXdSwgWWluZ3d1
IFNoaSwgV2VueGluZyBDdWksIFNoZW5naGFvIFpoYW5nLCBRaW5nIEh1LCBKaW4gV2FuZywgSGFv
IEJhaSwgSGFpeGlhbyBMaXUsIENoZW5neHVhbiBHdW8sIEhhaXlhbiBDYW8sIE1pbiBDaGFvLCBZ
YXFpbiBIdSwgWXVleWFuZyBNb3UsIFlhbmcgSmlhbywgRGF5dW4gRmVuZywgTGlhbmcgV2FuZywg
WWFuIFF1Ii4gSSB3b3VsZCBsaWtlIHRvIGludml0ZSB5b3UgdG8gcmVwbHkgdGhpcyBlbWFpbCB3
aXRoIHJlZ2FyZCB0byB3aGV0aGVyIGhlIHNob3VsZCBiZSBsaXN0ZWQgYXMgdGhlIGNvLWF1dGhv
ciBvZiB0aGlzIHBhcGVyLiBUaGFuayB5b3UhPC9zcGFuPjxicj4KPGJyPgo8YnI+CjxzcGFuIHN0
eWxlPSJmb250LWZhbWlseTpTaW1TdW47IiBjbGFzcz0ic3BuRWRpdG9yU2lnbiI+IAo8aHIgY2xh
c3M9InNpZ25hdHVyZS1zZXBhcmF0b3IiIGFsaWduPSJsZWZ0IiBzdHlsZT0ibWFyZ2luOjAuNWVt
IDA7d2lkdGg6MTBlbTtoZWlnaHQ6MXB4O2JhY2tncm91bmQtY29sb3I6Izk5OTtib3JkZXI6bm9u
ZTsiPgpZYW4mbmJzcDtRdSwmbmJzcDtNRCwmbmJzcDtQaEQsIDxicj4KUHJvZmVzc29yJm5ic3A7
YW5kJm5ic3A7Q2hhaXJtYW4mbmJzcDssIDxicj4KRGVwYXJ0bWVudCZuYnNwO29mJm5ic3A7TmV1
cm9zdXJnZXJ5LCA8YnI+ClRhbmdkdSZuYnNwO0hvc3BpdGFsLCA8YnI+ClRoZSZuYnNwO0ZvdXJ0
aCZuYnNwO01pbGl0YXJ5Jm5ic3A7TWVkaWNhbCZuYnNwO1VuaXZlcnNpdHksIDxicj4KTm8uJm5i
c3A7MSwmbmJzcDtYaW5zaSZuYnNwO1JvYWQsIDxicj4KWGknYW4sJm5ic3A7U2hhYW54aSZuYnNw
OzcxMDAzOCwgPGJyPgpQLlIuQ2hpbmE8L3NwYW4+PC9ibG9ja3F1b3RlPjwvZGl2Pg==
------=_Part_33557_279644557.1671162437363--
