# Supplementary material for: SLC1A5 enhances malignant phenotypes through modulating ferroptosis status and immune microenvironment in glioma
Source: Cell Death Dis. 2022 Dec 24;13(12):1071. doi: 10.1038/s41419-022-05526-w (PMC9789994; doi:10.1038/s41419-022-05526-w)
Supplement: Supplementary file 1 — The agreement of the co-authors to the change of author list. [file 41419_2022_5526_MOESM1_ESM.zip › Email Responses of co-authors/13th Haiyan Cao.eml]

Received: from 163.com (unknown [220.181.12.197])
	by mailapp (Coremail) with SMTP id AQoKrAAX4Xxx6Ztjh15+AQ--.52878S2;
	Fri, 16 Dec 2022 11:43:46 +0800 (CST)
DKIM-Signature: v=1; a=rsa-sha256; c=relaxed/relaxed; d=163.com;
	s=s110527; h=Date:From:Subject:Content-Type:MIME-Version:
	Message-ID; bh=9SJt/65j0EQbpHR9hvL+zb7bfy+9Jg2Sm9oLCzuSv50=; b=a
	QoiAAZt1+/NrlhxDLJI6yZED5DbxSgNwECQZDCzCyV0ZW7Nu5esUaJQa8HIIAfvU
	JHrlQVFqogJNxq+t/uGJx71jqShR0x1Z3ErLIpnKcQTYrBCGe9IJNUZ+fM8szkcW
	lqgcIro9t6oqJQORlTjVE7mxS8dcs9an/CDm7W56SY=
Received: from caohaiyan7$163.com ( [117.136.87.66] ) by
 ajax-webmail-wmsvr12 (Coremail) ; Fri, 16 Dec 2022 11:36:26 +0800 (CST)
X-Originating-IP: [117.136.87.66]
Date: Fri, 16 Dec 2022 11:36:26 +0800 (CST)
From: =?GBK?B?sty6o9Hg?= <caohaiyan7@163.com>
To: yanqu0123@fmmu.edu.cn
Subject: Re:The confirmation email for author addition.
X-Priority: 3
X-Mailer: Coremail Webmail Server Version XT5.0.14 build 20220708(c4627114)
 Copyright (c) 2002-2022 www.mailtech.cn 163com
In-Reply-To: <638594dd.3a2d.1851889021a.Coremail.yanqu0123@fmmu.edu.cn>
References: <638594dd.3a2d.1851889021a.Coremail.yanqu0123@fmmu.edu.cn>
X-NTES-SC: AL_QuycA/2dvk8j4CKQZ+kZk0kajuc2Wsq5u/gh1YNQP500vynt4yESTVl5BHLs39m9CQyPlj6tbD9w8N5qUJl7U5CMF31B/Ju04TznIJrLProz
Content-Type: multipart/alternative; 
	boundary="----=_Part_52407_953910810.1671161786284"
MIME-Version: 1.0
Message-ID: <1b977409.3768.18519012fac.Coremail.caohaiyan7@163.com>
X-Coremail-Locale: zh_CN
X-CM-TRANSID:_____wD3Bje755tjNooAAA--.4333W
X-CM-SenderInfo: xfdrxtxl1d0li6rwjhhfrp/xtbBzgjZ9mI0W1kBBgACs4
Authentication-Results: mailapp; spf=permerror smtp.mail=caohaiyan7@16
	3.com;
X-Coremail-Antispam: 1UD129KBjvJXoW7AFWfWF4UCr4rAFy8AFWxtFb_yoW8XrWfpr
	W5KrsFyFWxKF15Ka93uw4DZr45tF4kGa1ft3yDWa4UWrnIka92qw42vry5AryqqFs7Ar18
	trW2vrW3A3ZFvFJanT9S1TB71UUUUUUqnTZGkaVYY2UrUUUUjbIjqfuFe4nvWSU8nxnvy2
	9KBjDU0xBIdaVrnRJUUUd0b7Iv0xC_Jr1lb4IE77IF4wAFF20E14v26r1j6r4UM7CIcVAF
	z4kK6r1j6r18M28lY4IEw2IIxxk0rwA2F7IY1VAKz4vEj48ve4kI8wA2z4x0Y4vE2Ix0cI
	8IcVAFwI0_Jr0_JF4l84ACjcxK6xIIjxv20xvEc7CjxVAFwI0_Jr0_Gr1l84ACjcxK6I8E
	87Iv67AKxVW8JVWxJwA2z4x0Y4vEx4A2jsIEc7CjxVAFwI0_Gr0_Gr1UM2AIxVAIcxkEcV
	Aq07x20xvEncxIr21l5I8CrVAYj202j2C_Gr0_Xr1l5I8CrVACY4xI64kE6c02F40Ex7xf
	Mc02F40Ew4AK048IF2xKxVW8JVW5JwAv7VC0I7IYx2IY67AKxVWUJVWUGwAv7VC2z280aV
	AFwI0_Jr0_Gr1lOx8S6xCaFVCjc4AY6r1j6r4UM4x0Y48IcxkI7VAKI48JM4x0x7Aq67II
	x4CEVc8vx2IErcIFxwACY4xI67k04243AVAKzVAKj4xxM4xvF2IEb7IF0Fy26I8I3I1l7I
	0Y6sxI4wCY1Ik26cxK6xAEc7vF6xCjj44lc2xSY4AK67AK6r48MxkI7II2jI8vz4vEwIxG
	rwCYIxAIcVC0I7IYx2IY67AKxVWUJVWUCwCYIxAIcVC0I7IYx2IY6xkF7I0E14v26r1j6r
	4UMxvI42IY6I8E87Iv67AKxVWUJVW8JwCYIxAIcVC2z280aVCY1x0267AKxVWUJVW8JwCF
	04k20xvY0x0EwIxGrwCF72vE0xvYzxyl4I8I3I0E4IkC6x0Yz7v_Jr0_Gr1lx2IqxVAqx4
	xG67AKxVWUGVWUWwC20s026x8GjcxK67AKxVWUGVWUWwC2zVAF1VAY17CE14v26r1j6r15
	MIIYrxkI7VAKI48JMIIF0xvE42xK8VAvwI8IcIk0rVWrZr1j6s0DYxBIdaVFxhVjvjDU0x
	ZFpf9x0JjePfPUUUUU=

------=_Part_52407_953910810.1671161786284
Content-Type: text/plain; charset=GBK
Content-Transfer-Encoding: base64

RGVhciBQcm9mZXNzb3IgUXUsCgogCgpJIGhhdmUgYmVlbiBpbmZvcm1lZCBvZiB0aGUgYWJvdmUg
c2l0dWF0aW9uIGFuZCBhZ3JlZSB0byBpbmNsdWRlIENoZW5neHVhbiBHdW8gYXMgYSBjby1hdXRo
b3Igb2YgdGhpcyBwYXBlci4KCiAKCkhhaXlhbiBDYW8KCkRlcGFydG1lbnQgb2YgTmV1cm9zdXJn
ZXJ5LAoKVGFuZ2R1IEhvc3BpdGFsLAoKVGhlIEZvdXJ0aCBNaWxpdGFyeSBNZWRpY2FsIFVuaXZl
cnNpdHksCgpOby4gMSwgWGluc2kgUm9hZCwKClhpJ2FuLCBTaGFhbnhpIDcxMDAzOCwKClAuUi5D
aGluYQoKCgoKCgoKCgoKCgoKQXQgMjAyMi0xMi0xNiAwOToyNToxMCwgeWFucXUwMTIzQGZtbXUu
ZWR1LmNuIHdyb3RlOgoKCkRlYXIgY28tYXV0aG9yLAoKCkluIHRoZSBhcnRpY2xlICIgU0xDMUE1
IEVuaGFuY2VzIE1hbGlnbmFudCBQaGVub3R5cGVzIFRocm91Z2ggTW9kdWxhdGluZyBGZXJyb3B0
b3NpcyBTdGF0dXMgYW5kIEltbXVuZSBNaWNyb2Vudmlyb25tZW50IGluIEdsaW9tYSAiLCBwcmVw
YXJlZCBmb3IgcHVibGljYXRpb24gaW4gQ2VsbCBEZWF0aCAmIERpc2Vhc2UsIENoZW5neHVhbiBH
dW8gYXNzaXN0ZWQgd2l0aCBzdXBwbGVtZW50YXJ5IGV4cGVyaW1lbnRzIGR1cmluZyB0aGUgcmV2
aXNpb24gcHJvY2Vzcy4gVGhlcmVmb3JlLCBoZSB3YXMgbGlzdGVkIGFzIGEgY28tYXV0aG9yIG9m
IHRoaXMgcGFwZXIuIFRoZSBhdXRob3IgbGlzdCB3YXMgY2hhbmdlZCBmcm9tIKGwTGl5aW5nIEhh
biwgWmhvdSBKaW5wZW5nLCBMaSBMZWl5YW5nLCBYdW4gV3UsIFlpbmd3dSBTaGksIFdlbnhpbmcg
Q3VpLCBTaGVuZ2hhbyBaaGFuZywgUWluZyBIdSwgSmluIFdhbmcsIEhhbyBCYWksIEhhaXhpYW8g
TGl1LCBIYWl5YW4gQ2FvLCBNaW4gQ2hhbywgWWFxaW4gSHUsIFl1ZXlhbmcgTW91LCBZYW5nIEpp
YW8sIERheXVuIEZlbmcsIExpYW5nIFdhbmcsIFlhbiBRdaGxIHRvIKGwIExpeWluZyBIYW4sIFpo
b3UgSmlucGVuZywgTGkgTGVpeWFuZywgWHVuIFd1LCBZaW5nd3UgU2hpLCBXZW54aW5nIEN1aSwg
U2hlbmdoYW8gWmhhbmcsIFFpbmcgSHUsIEppbiBXYW5nLCBIYW8gQmFpLCBIYWl4aWFvIExpdSwg
Q2hlbmd4dWFuIEd1bywgSGFpeWFuIENhbywgTWluIENoYW8sIFlhcWluIEh1LCBZdWV5YW5nIE1v
dSwgWWFuZyBKaWFvLCBEYXl1biBGZW5nLCBMaWFuZyBXYW5nLCBZYW4gUXUiLiBJIHdvdWxkIGxp
a2UgdG8gaW52aXRlIHlvdSB0byByZXBseSB0aGlzIGVtYWlsIHdpdGggcmVnYXJkIHRvIHdoZXRo
ZXIgaGUgc2hvdWxkIGJlIGxpc3RlZCBhcyB0aGUgY28tYXV0aG9yIG9mIHRoaXMgcGFwZXIuIFRo
YW5rIHlvdSEKCgoKWWFuIFF1LCBNRCwgUGhELApQcm9mZXNzb3IgYW5kIENoYWlybWFuICwKRGVw
YXJ0bWVudCBvZiBOZXVyb3N1cmdlcnksClRhbmdkdSBIb3NwaXRhbCwKVGhlIEZvdXJ0aCBNaWxp
dGFyeSBNZWRpY2FsIFVuaXZlcnNpdHksCk5vLiAxLCBYaW5zaSBSb2FkLApYaSdhbiwgU2hhYW54
aSA3MTAwMzgsClAuUi5DaGluYQ==
------=_Part_52407_953910810.1671161786284
Content-Type: text/html; charset=GBK
Content-Transfer-Encoding: base64

PGRpdiBzdHlsZT0ibGluZS1oZWlnaHQ6MS43O2NvbG9yOiMwMDAwMDA7Zm9udC1zaXplOjE0cHg7
Zm9udC1mYW1pbHk6QXJpYWwiPjxwIGNsYXNzPSJNc29Ob3JtYWwiPjxzcGFuIGxhbmc9IkVOLVVT
Ij5EZWFyIFByb2Zlc3NvciBRdSw8bzpwPjwvbzpwPjwvc3Bhbj48L3A+PHAgY2xhc3M9Ik1zb05v
cm1hbCI+PHNwYW4gbGFuZz0iRU4tVVMiPiZuYnNwOzwvc3Bhbj48L3A+PHAgY2xhc3M9Ik1zb05v
cm1hbCI+PHNwYW4gbGFuZz0iRU4tVVMiPkkgaGF2ZSBiZWVuIGluZm9ybWVkIG9mIHRoZSBhYm92
ZSBzaXR1YXRpb24KYW5kIGFncmVlIHRvIGluY2x1ZGUgQ2hlbmd4dWFuIEd1byBhcyBhIGNvLWF1
dGhvciBvZiB0aGlzIHBhcGVyLjxvOnA+PC9vOnA+PC9zcGFuPjwvcD48cCBjbGFzcz0iTXNvTm9y
bWFsIj48c3BhbiBsYW5nPSJFTi1VUyI+Jm5ic3A7PC9zcGFuPjwvcD48cCBjbGFzcz0iTXNvTm9y
bWFsIj48c3BhbiBsYW5nPSJFTi1VUyI+SGFpeWFuIENhbzxvOnA+PC9vOnA+PC9zcGFuPjwvcD48
cCBjbGFzcz0iTXNvTm9ybWFsIj48c3BhbiBsYW5nPSJFTi1VUyI+RGVwYXJ0bWVudCBvZiBOZXVy
b3N1cmdlcnksPG86cD48L286cD48L3NwYW4+PC9wPjxwIGNsYXNzPSJNc29Ob3JtYWwiPjxzcGFu
IGxhbmc9IkVOLVVTIj5UYW5nZHUgSG9zcGl0YWwsPG86cD48L286cD48L3NwYW4+PC9wPjxwIGNs
YXNzPSJNc29Ob3JtYWwiPjxzcGFuIGxhbmc9IkVOLVVTIj5UaGUgRm91cnRoIE1pbGl0YXJ5IE1l
ZGljYWwgVW5pdmVyc2l0eSw8bzpwPjwvbzpwPjwvc3Bhbj48L3A+PHAgY2xhc3M9Ik1zb05vcm1h
bCI+PHNwYW4gbGFuZz0iRU4tVVMiPk5vLiAxLCBYaW5zaSBSb2FkLDxvOnA+PC9vOnA+PC9zcGFu
PjwvcD48cCBjbGFzcz0iTXNvTm9ybWFsIj48c3BhbiBsYW5nPSJFTi1VUyI+WGknYW4sIFNoYWFu
eGkgNzEwMDM4LDxvOnA+PC9vOnA+PC9zcGFuPjwvcD48cCBzdHlsZT0ibWFyZ2luOiAwOyI+CgoK
CgoKCgoKCgoKCgoKCgoKCgo8L3A+PHAgY2xhc3M9Ik1zb05vcm1hbCI+PHNwYW4gbGFuZz0iRU4t
VVMiPlAuUi5DaGluYTxvOnA+PC9vOnA+PC9zcGFuPjwvcD48cCBzdHlsZT0ibWFyZ2luOiAwOyI+
PGJyPjwvcD48cCBzdHlsZT0ibWFyZ2luOiAwOyI+PGJyPjwvcD48cCBzdHlsZT0ibWFyZ2luOiAw
OyI+PGJyPjwvcD48ZGl2IHN0eWxlPSJwb3NpdGlvbjpyZWxhdGl2ZTt6b29tOjEiPjwvZGl2Pjxk
aXYgaWQ9ImRpdk5ldGVhc2VNYWlsQ2FyZCI+PC9kaXY+PHAgc3R5bGU9Im1hcmdpbjogMDsiPjxi
cj48L3A+PHA+QXQgMjAyMi0xMi0xNiAwOToyNToxMCwgeWFucXUwMTIzQGZtbXUuZWR1LmNuIHdy
b3RlOjwvcD48YmxvY2txdW90ZSBpZD0iaXNSZXBseUNvbnRlbnQiIHN0eWxlPSJQQURESU5HLUxF
RlQ6IDFleDsgTUFSR0lOOiAwcHggMHB4IDBweCAwLjhleDsgQk9SREVSLUxFRlQ6ICNjY2MgMXB4
IHNvbGlkIj48YnI+CjxzcGFuIHN0eWxlPSJmb250LWZhbWlseTpTaW1TdW47Ij5EZWFyIGNvLWF1
dGhvciw8L3NwYW4+PGJyPgo8c3BhbiBzdHlsZT0iZm9udC1mYW1pbHk6U2ltU3VuOyI+PGJyPgo8
L3NwYW4+PGJyPgo8c3BhbiBzdHlsZT0iZm9udC1mYW1pbHk6U2ltU3VuOyI+SW4gdGhlIGFydGlj
bGUgIiA8c3Ryb25nPlNMQzFBNSBFbmhhbmNlcyBNYWxpZ25hbnQgUGhlbm90eXBlcyBUaHJvdWdo
IE1vZHVsYXRpbmcgRmVycm9wdG9zaXMgU3RhdHVzIGFuZCBJbW11bmUgTWljcm9lbnZpcm9ubWVu
dCBpbiBHbGlvbWEgPC9zdHJvbmc+IiwgcHJlcGFyZWQgZm9yIHB1YmxpY2F0aW9uIGluIDxzdHJv
bmc+PGVtPkNlbGwgRGVhdGggJmFtcDsgRGlzZWFzZTwvZW0+PC9zdHJvbmc+LCBDaGVuZ3h1YW4g
R3VvIGFzc2lzdGVkIHdpdGggc3VwcGxlbWVudGFyeSBleHBlcmltZW50cyBkdXJpbmcgdGhlIHJl
dmlzaW9uIHByb2Nlc3MuIFRoZXJlZm9yZSwgaGUgd2FzIGxpc3RlZCBhcyBhIGNvLWF1dGhvciBv
ZiB0aGlzIHBhcGVyLiBUaGUgYXV0aG9yIGxpc3Qgd2FzIGNoYW5nZWQgZnJvbSChsExpeWluZyBI
YW4sIFpob3UgSmlucGVuZywgTGkgTGVpeWFuZywgWHVuIFd1LCBZaW5nd3UgU2hpLCBXZW54aW5n
IEN1aSwgU2hlbmdoYW8gWmhhbmcsIFFpbmcgSHUsIEppbiBXYW5nLCBIYW8gQmFpLCBIYWl4aWFv
IExpdSwgSGFpeWFuIENhbywgTWluIENoYW8sIFlhcWluIEh1LCBZdWV5YW5nIE1vdSwgWWFuZyBK
aWFvLCBEYXl1biBGZW5nLCBMaWFuZyBXYW5nLCBZYW4gUXWhsSB0byChsCBMaXlpbmcgSGFuLCBa
aG91IEppbnBlbmcsIExpIExlaXlhbmcsIFh1biBXdSwgWWluZ3d1IFNoaSwgV2VueGluZyBDdWks
IFNoZW5naGFvIFpoYW5nLCBRaW5nIEh1LCBKaW4gV2FuZywgSGFvIEJhaSwgSGFpeGlhbyBMaXUs
IENoZW5neHVhbiBHdW8sIEhhaXlhbiBDYW8sIE1pbiBDaGFvLCBZYXFpbiBIdSwgWXVleWFuZyBN
b3UsIFlhbmcgSmlhbywgRGF5dW4gRmVuZywgTGlhbmcgV2FuZywgWWFuIFF1Ii4gSSB3b3VsZCBs
aWtlIHRvIGludml0ZSB5b3UgdG8gcmVwbHkgdGhpcyBlbWFpbCB3aXRoIHJlZ2FyZCB0byB3aGV0
aGVyIGhlIHNob3VsZCBiZSBsaXN0ZWQgYXMgdGhlIGNvLWF1dGhvciBvZiB0aGlzIHBhcGVyLiBU
aGFuayB5b3UhPC9zcGFuPjxicj4KPGJyPgo8YnI+CjxzcGFuIHN0eWxlPSJmb250LWZhbWlseTpT
aW1TdW47IiBjbGFzcz0ic3BuRWRpdG9yU2lnbiI+IAo8aHIgY2xhc3M9InNpZ25hdHVyZS1zZXBh
cmF0b3IiIGFsaWduPSJsZWZ0IiBzdHlsZT0ibWFyZ2luOjAuNWVtIDA7d2lkdGg6MTBlbTtoZWln
aHQ6MXB4O2JhY2tncm91bmQtY29sb3I6Izk5OTtib3JkZXI6bm9uZTsiPgpZYW4mbmJzcDtRdSwm
bmJzcDtNRCwmbmJzcDtQaEQsIDxicj4KUHJvZmVzc29yJm5ic3A7YW5kJm5ic3A7Q2hhaXJtYW4m
bmJzcDssIDxicj4KRGVwYXJ0bWVudCZuYnNwO29mJm5ic3A7TmV1cm9zdXJnZXJ5LCA8YnI+ClRh
bmdkdSZuYnNwO0hvc3BpdGFsLCA8YnI+ClRoZSZuYnNwO0ZvdXJ0aCZuYnNwO01pbGl0YXJ5Jm5i
c3A7TWVkaWNhbCZuYnNwO1VuaXZlcnNpdHksIDxicj4KTm8uJm5ic3A7MSwmbmJzcDtYaW5zaSZu
YnNwO1JvYWQsIDxicj4KWGknYW4sJm5ic3A7U2hhYW54aSZuYnNwOzcxMDAzOCwgPGJyPgpQLlIu
Q2hpbmE8L3NwYW4+PC9ibG9ja3F1b3RlPjwvZGl2Pg==
------=_Part_52407_953910810.1671161786284--
