# Supplementary material for: SLC1A5 enhances malignant phenotypes through modulating ferroptosis status and immune microenvironment in glioma
Source: Cell Death Dis. 2022 Dec 24;13(12):1071. doi: 10.1038/s41419-022-05526-w (PMC9789994; doi:10.1038/s41419-022-05526-w)
Supplement: Supplementary file 1 — The agreement of the co-authors to the change of author list. [file 41419_2022_5526_MOESM1_ESM.zip › Email Responses of co-authors/14th Min Chao.eml]

Received: from m126.mail.126.com (unknown [220.181.12.27])
	by mailapp (Coremail) with SMTP id AQoKrADnvn8W_ZtjtLJ+AQ--.30882S2;
	Fri, 16 Dec 2022 13:07:35 +0800 (CST)
DKIM-Signature: v=1; a=rsa-sha256; c=relaxed/relaxed; d=126.com;
	s=s110527; h=Date:Subject:Message-ID:From:MIME-Version:
	Content-Type; bh=FVky1CMBp8yLfceKn3saOIXZudp1+GJlZIhh6cY/0m0=;
	b=g9onqyKXL5It0nldgUJu9oydsHkPFqWS1GO6TC74ebtonDxMH5pf5QXQhfVFY5
	ApIxKSSgEweFcRh61KC43W5hAGi/LzIbnruk/zQkpOFXASyj+2N1KNPBjl85SUvS
	mEd1ZhoS9swMNnuMPQ2aH98L40nMYVaGUQo5z0D2uYb8Q=
Received: from [10.32.156.167] (unknown [36.45.116.156])
	by zwqz-smtp-mta-g2-1 (Coremail) with SMTP id _____wBnIRhl+5tjphwAAA--.383S2;
	Fri, 16 Dec 2022 13:00:21 +0800 (CST)
Date: Fri, 16 Dec 2022 13:00:21 +0800
Subject: =?UTF-8?Q?=E5=9B=9E=E5=A4=8D=EF=BC=9AThe_confirmation_em?=
 =?UTF-8?Q?ail_for_author_addition.?=
X-Priority: 3
Message-ID: <-95oxw8rf833x-jbixj979nefj-euzebp9nje2k-7p66b463n6hf-1zt0yv-h0fphw2v1en0-1q7b6ht5odtl5q87v5sm4pcb-d8r7en-tl5k21-ij2td6-ocx5w8w9bgtei83e8yfd4n8x-ady3ixqlesav.1671166821120@email.android.com>
References: <638594dd.3a2d.1851889021a.Coremail.yanqu0123@fmmu.edu.cn>
From: "chaomin21@126.com" <chaomin21@126.com>
To: "yanqu0123@fmmu.edu.cn" <yanqu0123@fmmu.edu.cn>
MIME-Version: 1.0
Content-Type: text/html; charset=utf-8
Content-Transfer-Encoding: base64
X-CM-TRANSID:_____wBnIRhl+5tjphwAAA--.383S2
X-Originating-IP: [36.45.116.156]
X-CM-SenderInfo: 5fkd0zllqsiqqrswhudrp/1tbiGAbZJFpEIwO7+wAAsd
Authentication-Results: mailapp; spf=pass smtp.mail=chaomin21@126.com;
X-Coremail-Antispam: 1UD129KBjvJXoW7AFWfWF1xWw4rWr13Wry8Krg_yoW8uF17pr
	W3Kr47KFWxKF4jg3yruw4qyry5tF4DWw4Sq34kGa4kWrnIka9Fvw42qr1Fka4vqryIyr4U
	trW2vFWfAw1DZFDanT9S1TB71UUUUUUqnTZGkaVYY2UrUUUUjbIjqfuFe4nvWSU8nxnvy2
	9KBjDU0xBIdaVrnRJUUUlqb7Iv0xC_Xr1lb4IE77IF4wAFF20E14v26r1j6r4UM7CIcVAF
	z4kK6r1j6r18M28lY4IEw2IIxxk0rwA2F7IY1VAKz4vEj48ve4kI8wA2z4x0Y4vE2Ix0cI
	8IcVAFwI0_Jr0_JF4l84ACjcxK6xIIjxv20xvEc7CjxVAFwI0_Jr0_Gr1l84ACjcxK6I8E
	87Iv67AKxVW8JVWxJwA2z4x0Y4vEx4A2jsIEc7CjxVAFwI0_Gr0_Gr1UM2vYz4IE04k24V
	AvwVAKI4IrM2AIxVAIcxkEcVAq07x20xvEncxIr21l5I8CrVACY4xI64kE6c02F40Ex7xf
	McIj6xIIjxv20xvE14v26r1j6r18McIj6I8E87Iv67AKxVWUJVW8JwAm72CE4IkC6x0Yz7
	v_Jr0_Gr1lF7xvr2IY64vIr41lF7I21c0EjII2zVCS5cI20VAGYxC7M4xvF2IEb7IF0Fy2
	64kE64k0F24lFcxC0VAqx4xG64AKrs4lw4CE7480Y4vE14AKx2xKxVC2ax8xMx02cVAKzw
	CY02Avz4vE14v_GrWlc2IjII80xcxEwVAKI48JMxvI42IY6xIIjxv20xvE14v26r1j6r1x
	MxvI42IY6xIIjxv20xvEc7CjxVAFwI0_Jr0_Gr1lcIIF0xvEx4A2jsIE14v26r1j6r4UMx
	vI42IY6I8E87Iv6xkF7I0E14v26r1j6r4UMxAIw28IcxkI7VAKI48JMxCjnVCjjxCrMxC2
	0s026xCaFVCjc4AY6r1j6r4UMxCIbckI1I0E14v26r1Y6r17MI8I3I0E5I8CrVAFwI0_Jr
	I_JrWlx2IqxVCjr7xvwVAFwI0_Jr0_Jr4lx4CEj282c2IF4VAI2VCY07xJMI8E67AF67kF
	1VAFwI0_Jr0_JrylIxkGc2Ij64vIr41lIxAIcVCF04k26cxKx2IYs7xG6r1j6r1xMVCEFc
	xC0VAYjxAxZFUvcSsGvfC2KfnxnUUI43ZEXa7VUUtfHUUUUUU==

PGRpdiBkaXI9ImF1dG8iPjxkaXYgc3R5bGU9ImZvbnQtZmFtaWx5OiBzYW5zLXNlcmlmOyI+RGVh
ciBQcm9mZXNzb3IgUXUsPC9kaXY+PGRpdiBzdHlsZT0iZm9udC1mYW1pbHk6IHNhbnMtc2VyaWY7
Ij5JIGhhdmUgYmVlbiBpbmZvcm1lZCBvZiB0aGUgYWJvdmUgc2l0dWF0aW9uIGFuZCBhZ3JlZSB0
byBpbmNsdWRlIENoZW5neHVhbiBHdW8gYXMgYSBjby1hdXRob3Igb2YgdGhpcyBwYXBlci4mbmJz
cDs8L2Rpdj48ZGl2IHN0eWxlPSJmb250LWZhbWlseTogc2Fucy1zZXJpZjsiPjxicj48L2Rpdj48
ZGl2IHN0eWxlPSJmb250LWZhbWlseTogc2Fucy1zZXJpZjsiPk1pbiBDaGFvJm5ic3A7PC9kaXY+
PGRpdiBzdHlsZT0iZm9udC1mYW1pbHk6IHNhbnMtc2VyaWY7Ij5EZXBhcnRtZW50IG9mIE5ldXJv
c3VyZ2VyeSw8L2Rpdj48ZGl2IHN0eWxlPSJmb250LWZhbWlseTogc2Fucy1zZXJpZjsiPlRhbmdk
dSBIb3NwaXRhbCw8L2Rpdj48ZGl2IHN0eWxlPSJmb250LWZhbWlseTogc2Fucy1zZXJpZjsiPlRo
ZSBGb3VydGggTWlsaXRhcnkgTWVkaWNhbCBVbml2ZXJzaXR5LDwvZGl2PjxkaXYgc3R5bGU9ImZv
bnQtZmFtaWx5OiBzYW5zLXNlcmlmOyI+Tm8uMSwgWGluc2kgUm9hZCwgWGknYW4sIFNoYWFueGkg
NzEwMDM4LCZuYnNwOzwvZGl2PjxkaXYgc3R5bGU9ImZvbnQtZmFtaWx5OiBzYW5zLXNlcmlmOyI+
UC4gUi4gQ2hpbmE8L2Rpdj48YnI+PGJyPjxicj48YnI+PGRpdiBpZD0iaHdfc2lnbmF0dXJlIj7l
j5Hoh6rmiJHnmoTmiYvmnLo8L2Rpdj48L2Rpdj48ZGl2IHN0eWxlPSJsaW5lLWhlaWdodDoxLjUi
Pjxicj48YnI+LS0tLS0tLS0g5Y6f5aeL6YKu5Lu2IC0tLS0tLS0tPGJyPuWPkeS7tuS6uu+8miB5
YW5xdTAxMjNAZm1tdS5lZHUuY248YnI+5pel5pyf77yaIDIwMjLlubQxMuaciDE25pel5ZGo5LqU
IOS4iuWNiDk6MjU8YnI+5pS25Lu25Lq677yaIDI4NTUwMzM2MkBxcS5jb20sIGpwemhvdTEyQGFs
aXl1bi5jb20sIDE5MzQ3NjQ3MzZAcXEuY29tLCAyMDExOTEzNDU0QHFxLmNvbSwgMjY0NTMwMjcw
MEBxcS5jb20sIHdlbnhpbmdjdWlAcXEuY29tLCB6aHNoaGFvQDEyNi5jb20sIEhRNTY5MTg0OEAx
NjMuY29tLCBqc3N4enN3akB5ZWFoLm5ldCwgYmFpaGFvd3dAMTYzLmNvbSwgaGFpX3hpYW9fbGl1
QDE2My5jb20sIGNhb2hhaXlhbjdAMTYzLmNvbSwgY2hhb21pbjIxQDEyNi5jb20sIGh1eWFxaW45
ODk3QDE2My5jb20sIG1vdXl1ZXlhbmdAMTYzLmNvbSwgamlhb3lhbmc3Mzc0NTQ3NTFAMTYzLmNv
bSwgdGRmZW5nZHlAZm1tdS5lZHUuY24sIGRyd2FuZ2xpYW5nQDEyNi5jb208YnI+5Li7ICAgIOmi
mO+8miBUaGUgY29uZmlybWF0aW9uIGVtYWlsIGZvciBhdXRob3IgYWRkaXRpb24uPGJyPjxibG9j
a3F1b3RlPjxiciAvPgo8c3BhbiBzdHlsZT0iZm9udC1mYW1pbHk6JiMzOTtzaW1zdW4mIzM5OyI+
RGVhciBjby1hdXRob3IsPC9zcGFuPjxiciAvPgo8c3BhbiBzdHlsZT0iZm9udC1mYW1pbHk6JiMz
OTtzaW1zdW4mIzM5OyI+PGJyIC8+Cjwvc3Bhbj48YnIgLz4KPHNwYW4gc3R5bGU9ImZvbnQtZmFt
aWx5OiYjMzk7c2ltc3VuJiMzOTsiPkluIHRoZSBhcnRpY2xlICYjMzQ7IDxzdHJvbmc+U0xDMUE1
IEVuaGFuY2VzIE1hbGlnbmFudCBQaGVub3R5cGVzIFRocm91Z2ggTW9kdWxhdGluZyBGZXJyb3B0
b3NpcyBTdGF0dXMgYW5kIEltbXVuZSBNaWNyb2Vudmlyb25tZW50IGluIEdsaW9tYSA8L3N0cm9u
Zz4mIzM0OywgcHJlcGFyZWQgZm9yIHB1YmxpY2F0aW9uIGluIDxzdHJvbmc+PGVtPkNlbGwgRGVh
dGggJmFtcDsgRGlzZWFzZTwvZW0+PC9zdHJvbmc+LCBDaGVuZ3h1YW4gR3VvIGFzc2lzdGVkIHdp
dGggc3VwcGxlbWVudGFyeSBleHBlcmltZW50cyBkdXJpbmcgdGhlIHJldmlzaW9uIHByb2Nlc3Mu
IFRoZXJlZm9yZSwgaGUgd2FzIGxpc3RlZCBhcyBhIGNvLWF1dGhvciBvZiB0aGlzIHBhcGVyLiBU
aGUgYXV0aG9yIGxpc3Qgd2FzIGNoYW5nZWQgZnJvbSDigJxMaXlpbmcgSGFuLCBaaG91IEppbnBl
bmcsIExpIExlaXlhbmcsIFh1biBXdSwgWWluZ3d1IFNoaSwgV2VueGluZyBDdWksIFNoZW5naGFv
IFpoYW5nLCBRaW5nIEh1LCBKaW4gV2FuZywgSGFvIEJhaSwgSGFpeGlhbyBMaXUsIEhhaXlhbiBD
YW8sIE1pbiBDaGFvLCBZYXFpbiBIdSwgWXVleWFuZyBNb3UsIFlhbmcgSmlhbywgRGF5dW4gRmVu
ZywgTGlhbmcgV2FuZywgWWFuIFF14oCdIHRvIOKAnCBMaXlpbmcgSGFuLCBaaG91IEppbnBlbmcs
IExpIExlaXlhbmcsIFh1biBXdSwgWWluZ3d1IFNoaSwgV2VueGluZyBDdWksIFNoZW5naGFvIFpo
YW5nLCBRaW5nIEh1LCBKaW4gV2FuZywgSGFvIEJhaSwgSGFpeGlhbyBMaXUsIENoZW5neHVhbiBH
dW8sIEhhaXlhbiBDYW8sIE1pbiBDaGFvLCBZYXFpbiBIdSwgWXVleWFuZyBNb3UsIFlhbmcgSmlh
bywgRGF5dW4gRmVuZywgTGlhbmcgV2FuZywgWWFuIFF1JiMzNDsuIEkgd291bGQgbGlrZSB0byBp
bnZpdGUgeW91IHRvIHJlcGx5IHRoaXMgZW1haWwgd2l0aCByZWdhcmQgdG8gd2hldGhlciBoZSBz
aG91bGQgYmUgbGlzdGVkIGFzIHRoZSBjby1hdXRob3Igb2YgdGhpcyBwYXBlci4gVGhhbmsgeW91
ITwvc3Bhbj48YnIgLz4KPGJyIC8+CjxiciAvPgo8c3BhbiBzdHlsZT0iZm9udC1mYW1pbHk6JiMz
OTtzaW1zdW4mIzM5OyI+IAo8aHIgYWxpZ249ImxlZnQiIHN0eWxlPSJtYXJnaW46MC41ZW0gMDt3
aWR0aDoxMGVtO2hlaWdodDoxcHg7YmFja2dyb3VuZC1jb2xvcjojOTk5O2JvcmRlcjpub25lIiAv
PgpZYW7CoFF1LMKgTUQswqBQaEQsIDxiciAvPgpQcm9mZXNzb3LCoGFuZMKgQ2hhaXJtYW7CoCwg
PGJyIC8+CkRlcGFydG1lbnTCoG9mwqBOZXVyb3N1cmdlcnksIDxiciAvPgpUYW5nZHXCoEhvc3Bp
dGFsLCA8YnIgLz4KVGhlwqBGb3VydGjCoE1pbGl0YXJ5wqBNZWRpY2FswqBVbml2ZXJzaXR5LCA8
YnIgLz4KTm8uwqAxLMKgWGluc2nCoFJvYWQsIDxiciAvPgpYaSYjMzk7YW4swqBTaGFhbnhpwqA3
MTAwMzgsIDxiciAvPgpQLlIuQ2hpbmE8L3NwYW4+PC9ibG9ja3F1b3RlPjwvZGl2Pg==
