# Supplementary material for: SLC1A5 enhances malignant phenotypes through modulating ferroptosis status and immune microenvironment in glioma
Source: Cell Death Dis. 2022 Dec 24;13(12):1071. doi: 10.1038/s41419-022-05526-w (PMC9789994; doi:10.1038/s41419-022-05526-w)
Supplement: Supplementary file 1 — The agreement of the co-authors to the change of author list. [file 41419_2022_5526_MOESM1_ESM.zip › Email Responses of co-authors/15th Yaqin Hu.eml]

Received: from m13194.mail.163.com (unknown [220.181.13.194])
	by mailapp (Coremail) with SMTP id AQoKrAAn8n0DApxjYsd+AQ--.46916S2;
	Fri, 16 Dec 2022 13:28:35 +0800 (CST)
DKIM-Signature: v=1; a=rsa-sha256; c=relaxed/relaxed; d=163.com;
	s=s110527; h=Date:From:Subject:MIME-Version:Message-ID; bh=TD04T
	4hogc2gqrlZIXevxeDvnz0n8Ni8xj7i/6mDnvk=; b=oH1Z2tSha3Lj578KKPee/
	MbKJG9Mr6+AWfUr2yBQqXFSsIQM97jsuA5s/VLa/gr+JB84wqSozMTfZKX3Dpqgh
	TnMnPjy17FoczoQETnkCEsw5a3sj19qdYNppGdCTsjqNoe1gsduaY5qe+bY0zMe2
	9aPWwU1q7wHORE7ariAOb0=
Received: from huyaqin9897$163.com ( [36.113.211.163] ) by
 ajax-webmail-wmsvr194 (Coremail) ; Fri, 16 Dec 2022 13:21:24 +0800
 (GMT+08:00)
X-Originating-IP: [36.113.211.163]
Date: Fri, 16 Dec 2022 13:21:24 +0800 (GMT+08:00)
From: huyaqin9897 <huyaqin9897@163.com>
To: yanqu0123  <yanqu0123@fmmu.edu.cn>
Subject: Re: The confirmation email for author addition.
X-Priority: 3
X-Mailer: Coremail Webmail Server Version XT5.0.13 build 20210622(1d4788a8)
 MailMasterIOS/7.11.1.1885_(16.1.2) Copyright (c) 2002-2022 www.mailtech.cn
 163com
X-CM-CTRLMSGS: 1RML3A==
X-NTES-SC: AL_QuycA/2dt0gj4iCaZ+kZnEwagOY6Xsu0ufwi24BXP5E0uiDM4CQDWWRFBkXt+sOlDgeqnzezcDNq8NhCQYR2VLNaKFY8zS79oewciX/kwnh8
Content-Type: multipart/alternative; 
	boundary="----=_Part_12241_1192233683.1671168084026"
MIME-Version: 1.0
Message-ID: <440e29be.105a.1851961483b.Coremail.huyaqin9897@163.com>
X-Coremail-Locale: zh_CN
X-CM-TRANSID:wsGowACXn8dUAJxjVb1mAA--.5575W
X-CM-SenderInfo: 5kx1t1tlqzmmqx6rljoofrz/1tbiRQ7Z-mDuyBSGkwACsp
Authentication-Results: mailapp; spf=permerror smtp.mail=huyaqin9897@1
	63.com;
X-Coremail-Antispam: 1UD129KBjvJXoW7AFWfWF1Dur1UArW8GFyUWrg_yoW8tFyxpr
	WYgr4FkFWxJF15K393uw4qvr1UtFykWFWSq34DJ3W8Xr1akFZ2vw4jqryUAwn8tr92yF4r
	JrW29F1Syw1DZFDanT9S1TB71UUUUU7qnTZGkaVYY2UrUUUUjbIjqfuFe4nvWSU8nxnvy2
	9KBjDU0xBIdaVrnRJUUUHEb7Iv0xC_Jr1lb4IE77IF4wAFF20E14v26r1j6r4UM7CIcVAF
	z4kK6r1j6r18M28lY4IEw2IIxxk0rwA2F7IY1VAKz4vEj48ve4kI8wA2z4x0Y4vE2Ix0cI
	8IcVAFwI0_Jr0_JF4l84ACjcxK6xIIjxv20xvEc7CjxVAFwI0_Jr0_Gr1l84ACjcxK6I8E
	87Iv67AKxVW8JVWxJwA2z4x0Y4vEx4A2jsIEc7CjxVAFwI0_Gr0_Gr1UM2vYz4IE04k24V
	AvwVAKI4IrM2AIxVAIcxkEcVAq07x20xvEncxIr21l5I8CrVACY4xI64kE6c02F40Ex7xf
	Mc02F40Ex7xS62IqYxC26I8Yz20kMcIj6xIIjxv20xvE14v26r1j6r18McIj6I8E87Iv67
	AKxVWUJVW8JwAm72CE4IkC6x0Yz7v_Jr0_Gr1lF7xvr2IYc2Ij64vIr41lF7I21c0EjII2
	zVCS5cI20VAGYxC7M4xvF2IEb7IF0Fy264kE64k0F24lFcxC0VAYjxAxZF0Ex2IqxwCjxx
	vEa2IrMxkIecxEwVAFwVW8WwCY0x0Ix7I2Y4AK64vIr41lcIIF0xvE2Ix0cI8IcVAFwI0_
	Jr0_JF4lcIIF0xvE2Ix0cI8IcVCY1x0267AKxVWUJVW8JwCYIxAIcVC2z280aVAFwI0_Jr
	0_Gr1lcIIF0xvEx4A2jsIEc7CjxVAFwI0_Jr0_Gr1l42xK82IYc2Ij64vIr41l4x8a62IY
	c4C5MxC20s026xCaFVCjc4AY6r1j6r4UMxCIbckI1I0E14v26r1q6r43MI8I3I0E5I8CrV
	AFwI0_JrI_JrWlx2IqxVCjr7xvwVAFwI0_JrI_JrWlx4CE17CEb7AF67AKxVWUJVWUXwCI
	c40Y0x0EwIxGrwCI42IY6xAIw20EY4v20xvaj40_WFyUJVCq3bIYCTnIWIevJa73UjIFyT
	uYvjfUs73vUUUUU

------=_Part_12241_1192233683.1671168084026
Content-Type: text/plain; charset=GBK
Content-Transfer-Encoding: base64

RGVhciBQcm9mZXNzb3IgUXUsCkkgaGF2ZSBiZWVuIGluZm9ybWVkIG9mIHRoZSBhYm92ZSBzaXR1
YXRpb24gYW5kIGFncmVlIHRvIGluY2x1ZGUgQ2hlbmd4dWFuIEd1byBhcyBhIGNvLWF1dGhvciBv
ZiB0aGlzIHBhcGVyLiAKCgpZYXFpbiBIdQpEZXBhcnRtZW50IG9mIE5ldXJvc3VyZ2VyeSwKVGFu
Z2R1IEhvc3BpdGFsLApUaGUgRm91cnRoIE1pbGl0YXJ5IE1lZGljYWwgVW5pdmVyc2l0eSwKTm8u
MSwgWGluc2kgUm9hZCwgWGknYW4sIFNoYWFueGkgNzEwMDM4LCAKUC4gUi4gQ2hpbmEKLS0tLSBS
ZXBsaWVkIE1lc3NhZ2UgLS0tLQp8IEZyb20gfCB5YW5xdTAxMjM8eWFucXUwMTIzQGZtbXUuZWR1
LmNuPiB8CnwgRGF0ZSB8IDEyLzE2LzIwMjIgMDk6MjUgfAp8IFRvIHwgMjg1NTAzMzYyPDI4NTUw
MzM2MkBxcS5jb20+LApqcHpob3UxMjxqcHpob3UxMkBhbGl5dW4uY29tPiwKMTkzNDc2NDczNjwx
OTM0NzY0NzM2QHFxLmNvbT4sCjIwMTE5MTM0NTQ8MjAxMTkxMzQ1NEBxcS5jb20+LAoyNjQ1MzAy
NzAwPDI2NDUzMDI3MDBAcXEuY29tPiwKd2VueGluZ2N1aTx3ZW54aW5nY3VpQHFxLmNvbT4sCnpo
c2hoYW88emhzaGhhb0AxMjYuY29tPiwKSFE1NjkxODQ4PGhxNTY5MTg0OEAxNjMuY29tPiwKanNz
eHpzd2o8anNzeHpzd2pAeWVhaC5uZXQ+LApiYWloYW93dzxiYWloYW93d0AxNjMuY29tPiwKaGFp
X3hpYW9fbGl1PGhhaV94aWFvX2xpdUAxNjMuY29tPiwKY2FvaGFpeWFuNzxjYW9oYWl5YW43QDE2
My5jb20+LApjaGFvbWluMjE8Y2hhb21pbjIxQDEyNi5jb20+LApodXlhcWluOTg5NzxodXlhcWlu
OTg5N0AxNjMuY29tPiwKbW91eXVleWFuZzxtb3V5dWV5YW5nQDE2My5jb20+LApqaWFveWFuZzcz
NzQ1NDc1MTxqaWFveWFuZzczNzQ1NDc1MUAxNjMuY29tPiwKdGRmZW5nZHk8dGRmZW5nZHlAZm1t
dS5lZHUuY24+LApkcndhbmdsaWFuZzxkcndhbmdsaWFuZ0AxMjYuY29tPiB8CnwgU3ViamVjdCB8
IFRoZSBjb25maXJtYXRpb24gZW1haWwgZm9yIGF1dGhvciBhZGRpdGlvbi4gfAoKRGVhciBjby1h
dXRob3IsCgoKSW4gdGhlIGFydGljbGUgIiBTTEMxQTUgRW5oYW5jZXMgTWFsaWduYW50IFBoZW5v
dHlwZXMgVGhyb3VnaCBNb2R1bGF0aW5nIEZlcnJvcHRvc2lzIFN0YXR1cyBhbmQgSW1tdW5lIE1p
Y3JvZW52aXJvbm1lbnQgaW4gR2xpb21hICIsIHByZXBhcmVkIGZvciBwdWJsaWNhdGlvbiBpbiBD
ZWxsIERlYXRoICYgRGlzZWFzZSwgQ2hlbmd4dWFuIEd1byBhc3Npc3RlZCB3aXRoIHN1cHBsZW1l
bnRhcnkgZXhwZXJpbWVudHMgZHVyaW5nIHRoZSByZXZpc2lvbiBwcm9jZXNzLiBUaGVyZWZvcmUs
IGhlIHdhcyBsaXN0ZWQgYXMgYSBjby1hdXRob3Igb2YgdGhpcyBwYXBlci4gVGhlIGF1dGhvciBs
aXN0IHdhcyBjaGFuZ2VkIGZyb20gobBMaXlpbmcgSGFuLCBaaG91IEppbnBlbmcsIExpIExlaXlh
bmcsIFh1biBXdSwgWWluZ3d1IFNoaSwgV2VueGluZyBDdWksIFNoZW5naGFvIFpoYW5nLCBRaW5n
IEh1LCBKaW4gV2FuZywgSGFvIEJhaSwgSGFpeGlhbyBMaXUsIEhhaXlhbiBDYW8sIE1pbiBDaGFv
LCBZYXFpbiBIdSwgWXVleWFuZyBNb3UsIFlhbmcgSmlhbywgRGF5dW4gRmVuZywgTGlhbmcgV2Fu
ZywgWWFuIFF1obEgdG8gobAgTGl5aW5nIEhhbiwgWmhvdSBKaW5wZW5nLCBMaSBMZWl5YW5nLCBY
dW4gV3UsIFlpbmd3dSBTaGksIFdlbnhpbmcgQ3VpLCBTaGVuZ2hhbyBaaGFuZywgUWluZyBIdSwg
SmluIFdhbmcsIEhhbyBCYWksIEhhaXhpYW8gTGl1LCBDaGVuZ3h1YW4gR3VvLCBIYWl5YW4gQ2Fv
LCBNaW4gQ2hhbywgWWFxaW4gSHUsIFl1ZXlhbmcgTW91LCBZYW5nIEppYW8sIERheXVuIEZlbmcs
IExpYW5nIFdhbmcsIFlhbiBRdSIuIEkgd291bGQgbGlrZSB0byBpbnZpdGUgeW91IHRvIHJlcGx5
IHRoaXMgZW1haWwgd2l0aCByZWdhcmQgdG8gd2hldGhlciBoZSBzaG91bGQgYmUgbGlzdGVkIGFz
IHRoZSBjby1hdXRob3Igb2YgdGhpcyBwYXBlci4gVGhhbmsgeW91IQoKCgpZYW4gUXUsIE1ELCBQ
aEQsClByb2Zlc3NvciBhbmQgQ2hhaXJtYW4gLApEZXBhcnRtZW50IG9mIE5ldXJvc3VyZ2VyeSwK
VGFuZ2R1IEhvc3BpdGFsLApUaGUgRm91cnRoIE1pbGl0YXJ5IE1lZGljYWwgVW5pdmVyc2l0eSwK
Tm8uIDEsIFhpbnNpIFJvYWQsClhpJ2FuLCBTaGFhbnhpIDcxMDAzOCwKUC5SLkNoaW5h
------=_Part_12241_1192233683.1671168084026
Content-Type: text/html; charset=GBK
Content-Transfer-Encoding: base64

PGRpdj5EZWFyIFByb2Zlc3NvciBRdSw8L2Rpdj48ZGl2PkkgaGF2ZSBiZWVuIGluZm9ybWVkIG9m
IHRoZSBhYm92ZSBzaXR1YXRpb24gYW5kIGFncmVlIHRvIGluY2x1ZGUgQ2hlbmd4dWFuIEd1byBh
cyBhIGNvLWF1dGhvciBvZiB0aGlzIHBhcGVyLiZuYnNwOzwvZGl2PjxkaXY+PGJyPjwvZGl2Pjxk
aXY+WWFxaW4gSHU8L2Rpdj48ZGl2PkRlcGFydG1lbnQgb2YgTmV1cm9zdXJnZXJ5LDwvZGl2Pjxk
aXY+VGFuZ2R1IEhvc3BpdGFsLDwvZGl2PjxkaXY+VGhlIEZvdXJ0aCBNaWxpdGFyeSBNZWRpY2Fs
IFVuaXZlcnNpdHksPC9kaXY+PGRpdj5Oby4xLCBYaW5zaSBSb2FkLCBYaSdhbiwgU2hhYW54aSA3
MTAwMzgsJm5ic3A7PC9kaXY+PGRpdj5QLiBSLiBDaGluYTwvZGl2PjxkaXYgaWQ9ImltYWlsX3Np
Z25hdHVyZSIgY2xhc3M9Im50ZXMtc2lnbmF0dXJlIj48L2Rpdj48ZGl2IGNsYXNzPSJudGVzLW1h
aWxtYXN0ZXItcXVvdGUiIHN0eWxlPSJwYWRkaW5nLXRvcDogMXB4OyBwYWRkaW5nLWJvdHRvbTog
MXB4Ij48ZGl2IHN0eWxlPSJtYXJnaW4tdG9wOiAyZW07bWFyZ2luLWJvdHRvbTogMWVtO2ZvbnQt
c2l6ZTogMTRweDtsaW5lLWhlaWdodDogMS4yNTtjb2xvcjogIzc4Nzg3YTsiPi0tLS0gUmVwbGll
ZCBNZXNzYWdlIC0tLS08L2Rpdj48ZGl2IHN0eWxlPSJtYXJnaW4tYm90dG9tOiAxZW07Zm9udC1z
aXplOiAxMnB4O2xpbmUtaGVpZ2h0OiAxLjI1O2NvbG9yOiAjMjMyMzI0O3BhZGRpbmc6IDAuNWVt
IDAuMjVlbTtib3JkZXItcmFkaXVzOiAwLjY3ZW07YmFja2dyb3VuZC1jb2xvcjogI2YwZjBmMDsi
Pjx0YWJsZSB3aWR0aD0iMTAwJSIgY2VsbHBhZGRpbmc9IjAiIGNlbGxzcGFjaW5nPSI5IiBib3Jk
ZXI9IjAiPjx0Ym9keT48dHI+PHRkIHZhbGlnbj0idG9wIiBzdHlsZT0id2lkdGg6IDQuMjVlbTtm
b250LXNpemU6IDEycHg7bGluZS1oZWlnaHQ6IDEuMjU7Y29sb3I6ICM3ODc4N2E7Ij48c3BhbiBz
dHlsZT0iY29sb3I6IzhiOGQ5NCI+RnJvbTwvc3Bhbj48L3RkPjx0ZCB2YWxpZ249InRvcCIgc3R5
bGU9ImZvbnQtc2l6ZTogMTJweDtsaW5lLWhlaWdodDogMS4yNTtjb2xvcjogIzIzMjMyNDt3b3Jk
LWJyZWFrOiBicmVhay1hbGw7Ij48YSBjbGFzcz0ibWFpbC1mcm9tIiBzdHlsZT0iY29sb3I6ICMw
ODg2ZTg7IHRleHQtZGVjb3JhdGlvbjogbm9uZSIgaHJlZj0ibWFpbHRvOnlhbnF1MDEyM0BmbW11
LmVkdS5jbiI+eWFucXUwMTIzJmx0O3lhbnF1MDEyM0BmbW11LmVkdS5jbiZndDs8L2E+PC90ZD48
L3RyPjx0cj48dGQgdmFsaWduPSJ0b3AiIHN0eWxlPSJ3aWR0aDogNC4yNWVtO2ZvbnQtc2l6ZTog
MTJweDtsaW5lLWhlaWdodDogMS4yNTtjb2xvcjogIzc4Nzg3YTsiPjxzcGFuIHN0eWxlPSJjb2xv
cjojOGI4ZDk0Ij5EYXRlPC9zcGFuPjwvdGQ+PHRkIGNsYXNzPSJtYWlsLWRhdGUiIHZhbGlnbj0i
dG9wIiBzdHlsZT0iZm9udC1zaXplOiAxMnB4O2xpbmUtaGVpZ2h0OiAxLjI1O2NvbG9yOiAjMjMy
MzI0O3dvcmQtYnJlYWs6IGJyZWFrLWFsbDsiPjxzcGFuIGNsYXNzPSJtYWlsLWRhdGUiIHN0eWxl
PSJjb2xvcjpibGFjayI+MTIvMTYvMjAyMiAwOToyNTwvc3Bhbj48L3RkPjwvdHI+PHRyPjx0ZCB2
YWxpZ249InRvcCIgc3R5bGU9IndpZHRoOiA0LjI1ZW07Zm9udC1zaXplOiAxMnB4O2xpbmUtaGVp
Z2h0OiAxLjI1O2NvbG9yOiAjNzg3ODdhOyI+IDxzcGFuIHN0eWxlPSJjb2xvcjojOGI4ZDk0Ij5U
bzwvc3Bhbj48L3RkPjx0ZCB2YWxpZ249InRvcCIgc3R5bGU9ImZvbnQtc2l6ZTogMTJweDtsaW5l
LWhlaWdodDogMS4yNTtjb2xvcjogIzIzMjMyNDt3b3JkLWJyZWFrOiBicmVhay1hbGw7Ij48YSBj
bGFzcz0ibWFpbC10byIgc3R5bGU9ImNvbG9yOiAjMDg4NmU4OyB0ZXh0LWRlY29yYXRpb246IG5v
bmUiIGhyZWY9Im1haWx0bzoyODU1MDMzNjJAcXEuY29tIj4yODU1MDMzNjImbHQ7Mjg1NTAzMzYy
QHFxLmNvbSZndDs8L2E+LDxicj48YSBjbGFzcz0ibWFpbC10byIgc3R5bGU9ImNvbG9yOiAjMDg4
NmU4OyB0ZXh0LWRlY29yYXRpb246IG5vbmUiIGhyZWY9Im1haWx0bzpqcHpob3UxMkBhbGl5dW4u
Y29tIj5qcHpob3UxMiZsdDtqcHpob3UxMkBhbGl5dW4uY29tJmd0OzwvYT4sPGJyPjxhIGNsYXNz
PSJtYWlsLXRvIiBzdHlsZT0iY29sb3I6ICMwODg2ZTg7IHRleHQtZGVjb3JhdGlvbjogbm9uZSIg
aHJlZj0ibWFpbHRvOjE5MzQ3NjQ3MzZAcXEuY29tIj4xOTM0NzY0NzM2Jmx0OzE5MzQ3NjQ3MzZA
cXEuY29tJmd0OzwvYT4sPGJyPjxhIGNsYXNzPSJtYWlsLXRvIiBzdHlsZT0iY29sb3I6ICMwODg2
ZTg7IHRleHQtZGVjb3JhdGlvbjogbm9uZSIgaHJlZj0ibWFpbHRvOjIwMTE5MTM0NTRAcXEuY29t
Ij4yMDExOTEzNDU0Jmx0OzIwMTE5MTM0NTRAcXEuY29tJmd0OzwvYT4sPGJyPjxhIGNsYXNzPSJt
YWlsLXRvIiBzdHlsZT0iY29sb3I6ICMwODg2ZTg7IHRleHQtZGVjb3JhdGlvbjogbm9uZSIgaHJl
Zj0ibWFpbHRvOjI2NDUzMDI3MDBAcXEuY29tIj4yNjQ1MzAyNzAwJmx0OzI2NDUzMDI3MDBAcXEu
Y29tJmd0OzwvYT4sPGJyPjxhIGNsYXNzPSJtYWlsLXRvIiBzdHlsZT0iY29sb3I6ICMwODg2ZTg7
IHRleHQtZGVjb3JhdGlvbjogbm9uZSIgaHJlZj0ibWFpbHRvOndlbnhpbmdjdWlAcXEuY29tIj53
ZW54aW5nY3VpJmx0O3dlbnhpbmdjdWlAcXEuY29tJmd0OzwvYT4sPGJyPjxhIGNsYXNzPSJtYWls
LXRvIiBzdHlsZT0iY29sb3I6ICMwODg2ZTg7IHRleHQtZGVjb3JhdGlvbjogbm9uZSIgaHJlZj0i
bWFpbHRvOnpoc2hoYW9AMTI2LmNvbSI+emhzaGhhbyZsdDt6aHNoaGFvQDEyNi5jb20mZ3Q7PC9h
Piw8YnI+PGEgY2xhc3M9Im1haWwtdG8iIHN0eWxlPSJjb2xvcjogIzA4ODZlODsgdGV4dC1kZWNv
cmF0aW9uOiBub25lIiBocmVmPSJtYWlsdG86aHE1NjkxODQ4QDE2My5jb20iPkhRNTY5MTg0OCZs
dDtocTU2OTE4NDhAMTYzLmNvbSZndDs8L2E+LDxicj48YSBjbGFzcz0ibWFpbC10byIgc3R5bGU9
ImNvbG9yOiAjMDg4NmU4OyB0ZXh0LWRlY29yYXRpb246IG5vbmUiIGhyZWY9Im1haWx0bzpqc3N4
enN3akB5ZWFoLm5ldCI+anNzeHpzd2ombHQ7anNzeHpzd2pAeWVhaC5uZXQmZ3Q7PC9hPiw8YnI+
PGEgY2xhc3M9Im1haWwtdG8iIHN0eWxlPSJjb2xvcjogIzA4ODZlODsgdGV4dC1kZWNvcmF0aW9u
OiBub25lIiBocmVmPSJtYWlsdG86YmFpaGFvd3dAMTYzLmNvbSI+YmFpaGFvd3cmbHQ7YmFpaGFv
d3dAMTYzLmNvbSZndDs8L2E+LDxicj48YSBjbGFzcz0ibWFpbC10byIgc3R5bGU9ImNvbG9yOiAj
MDg4NmU4OyB0ZXh0LWRlY29yYXRpb246IG5vbmUiIGhyZWY9Im1haWx0bzpoYWlfeGlhb19saXVA
MTYzLmNvbSI+aGFpX3hpYW9fbGl1Jmx0O2hhaV94aWFvX2xpdUAxNjMuY29tJmd0OzwvYT4sPGJy
PjxhIGNsYXNzPSJtYWlsLXRvIiBzdHlsZT0iY29sb3I6ICMwODg2ZTg7IHRleHQtZGVjb3JhdGlv
bjogbm9uZSIgaHJlZj0ibWFpbHRvOmNhb2hhaXlhbjdAMTYzLmNvbSI+Y2FvaGFpeWFuNyZsdDtj
YW9oYWl5YW43QDE2My5jb20mZ3Q7PC9hPiw8YnI+PGEgY2xhc3M9Im1haWwtdG8iIHN0eWxlPSJj
b2xvcjogIzA4ODZlODsgdGV4dC1kZWNvcmF0aW9uOiBub25lIiBocmVmPSJtYWlsdG86Y2hhb21p
bjIxQDEyNi5jb20iPmNoYW9taW4yMSZsdDtjaGFvbWluMjFAMTI2LmNvbSZndDs8L2E+LDxicj48
YSBjbGFzcz0ibWFpbC10byIgc3R5bGU9ImNvbG9yOiAjMDg4NmU4OyB0ZXh0LWRlY29yYXRpb246
IG5vbmUiIGhyZWY9Im1haWx0bzpodXlhcWluOTg5N0AxNjMuY29tIj5odXlhcWluOTg5NyZsdDto
dXlhcWluOTg5N0AxNjMuY29tJmd0OzwvYT4sPGJyPjxhIGNsYXNzPSJtYWlsLXRvIiBzdHlsZT0i
Y29sb3I6ICMwODg2ZTg7IHRleHQtZGVjb3JhdGlvbjogbm9uZSIgaHJlZj0ibWFpbHRvOm1vdXl1
ZXlhbmdAMTYzLmNvbSI+bW91eXVleWFuZyZsdDttb3V5dWV5YW5nQDE2My5jb20mZ3Q7PC9hPiw8
YnI+PGEgY2xhc3M9Im1haWwtdG8iIHN0eWxlPSJjb2xvcjogIzA4ODZlODsgdGV4dC1kZWNvcmF0
aW9uOiBub25lIiBocmVmPSJtYWlsdG86amlhb3lhbmc3Mzc0NTQ3NTFAMTYzLmNvbSI+amlhb3lh
bmc3Mzc0NTQ3NTEmbHQ7amlhb3lhbmc3Mzc0NTQ3NTFAMTYzLmNvbSZndDs8L2E+LDxicj48YSBj
bGFzcz0ibWFpbC10byIgc3R5bGU9ImNvbG9yOiAjMDg4NmU4OyB0ZXh0LWRlY29yYXRpb246IG5v
bmUiIGhyZWY9Im1haWx0bzp0ZGZlbmdkeUBmbW11LmVkdS5jbiI+dGRmZW5nZHkmbHQ7dGRmZW5n
ZHlAZm1tdS5lZHUuY24mZ3Q7PC9hPiw8YnI+PGEgY2xhc3M9Im1haWwtdG8iIHN0eWxlPSJjb2xv
cjogIzA4ODZlODsgdGV4dC1kZWNvcmF0aW9uOiBub25lIiBocmVmPSJtYWlsdG86ZHJ3YW5nbGlh
bmdAMTI2LmNvbSI+ZHJ3YW5nbGlhbmcmbHQ7ZHJ3YW5nbGlhbmdAMTI2LmNvbSZndDs8L2E+PC90
ZD48L3RyPjx0cj48dGQgdmFsaWduPSJ0b3AiIHN0eWxlPSJ3aWR0aDogNC4yNWVtO2ZvbnQtc2l6
ZTogMTJweDtsaW5lLWhlaWdodDogMS4yNTtjb2xvcjogIzc4Nzg3YTsiPjxzcGFuIHN0eWxlPSJj
b2xvcjojOGI4ZDk0Ij5TdWJqZWN0PC9zcGFuPjwvdGQ+PHRkIGNsYXNzPSJtYWlsLXN1YmplY3Qi
IHZhbGlnbj0idG9wIiBzdHlsZT0iZm9udC1zaXplOiAxMnB4O2xpbmUtaGVpZ2h0OiAxLjI1O2Nv
bG9yOiAjMjMyMzI0O3dvcmQtYnJlYWs6IGJyZWFrLWFsbDsiPjxzcGFuIGNsYXNzPSJtYWlsLXN1
YmplY3QiIHN0eWxlPSJjb2xvcjpibGFjayI+VGhlIGNvbmZpcm1hdGlvbiBlbWFpbCBmb3IgYXV0
aG9yIGFkZGl0aW9uLjwvc3Bhbj48L3RkPjwvdHI+PC90Ym9keT48L3RhYmxlPjwvZGl2PjxkaXY+
PGJyPgo8c3BhbiBzdHlsZT0iZm9udC1mYW1pbHk6U2ltU3VuOyI+RGVhciBjby1hdXRob3IsPC9z
cGFuPjxicj4KPHNwYW4gc3R5bGU9ImZvbnQtZmFtaWx5OlNpbVN1bjsiPjxicj4KPC9zcGFuPjxi
cj4KPHNwYW4gc3R5bGU9ImZvbnQtZmFtaWx5OlNpbVN1bjsiPkluIHRoZSBhcnRpY2xlICIgPHN0
cm9uZz5TTEMxQTUgRW5oYW5jZXMgTWFsaWduYW50IFBoZW5vdHlwZXMgVGhyb3VnaCBNb2R1bGF0
aW5nIEZlcnJvcHRvc2lzIFN0YXR1cyBhbmQgSW1tdW5lIE1pY3JvZW52aXJvbm1lbnQgaW4gR2xp
b21hIDwvc3Ryb25nPiIsIHByZXBhcmVkIGZvciBwdWJsaWNhdGlvbiBpbiA8c3Ryb25nPjxlbT5D
ZWxsIERlYXRoICZhbXA7IERpc2Vhc2U8L2VtPjwvc3Ryb25nPiwgQ2hlbmd4dWFuIEd1byBhc3Np
c3RlZCB3aXRoIHN1cHBsZW1lbnRhcnkgZXhwZXJpbWVudHMgZHVyaW5nIHRoZSByZXZpc2lvbiBw
cm9jZXNzLiBUaGVyZWZvcmUsIGhlIHdhcyBsaXN0ZWQgYXMgYSBjby1hdXRob3Igb2YgdGhpcyBw
YXBlci4gVGhlIGF1dGhvciBsaXN0IHdhcyBjaGFuZ2VkIGZyb20gobBMaXlpbmcgSGFuLCBaaG91
IEppbnBlbmcsIExpIExlaXlhbmcsIFh1biBXdSwgWWluZ3d1IFNoaSwgV2VueGluZyBDdWksIFNo
ZW5naGFvIFpoYW5nLCBRaW5nIEh1LCBKaW4gV2FuZywgSGFvIEJhaSwgSGFpeGlhbyBMaXUsIEhh
aXlhbiBDYW8sIE1pbiBDaGFvLCBZYXFpbiBIdSwgWXVleWFuZyBNb3UsIFlhbmcgSmlhbywgRGF5
dW4gRmVuZywgTGlhbmcgV2FuZywgWWFuIFF1obEgdG8gobAgTGl5aW5nIEhhbiwgWmhvdSBKaW5w
ZW5nLCBMaSBMZWl5YW5nLCBYdW4gV3UsIFlpbmd3dSBTaGksIFdlbnhpbmcgQ3VpLCBTaGVuZ2hh
byBaaGFuZywgUWluZyBIdSwgSmluIFdhbmcsIEhhbyBCYWksIEhhaXhpYW8gTGl1LCBDaGVuZ3h1
YW4gR3VvLCBIYWl5YW4gQ2FvLCBNaW4gQ2hhbywgWWFxaW4gSHUsIFl1ZXlhbmcgTW91LCBZYW5n
IEppYW8sIERheXVuIEZlbmcsIExpYW5nIFdhbmcsIFlhbiBRdSIuIEkgd291bGQgbGlrZSB0byBp
bnZpdGUgeW91IHRvIHJlcGx5IHRoaXMgZW1haWwgd2l0aCByZWdhcmQgdG8gd2hldGhlciBoZSBz
aG91bGQgYmUgbGlzdGVkIGFzIHRoZSBjby1hdXRob3Igb2YgdGhpcyBwYXBlci4gVGhhbmsgeW91
ITwvc3Bhbj48YnI+Cjxicj4KPGJyPgo8c3BhbiBzdHlsZT0iZm9udC1mYW1pbHk6U2ltU3VuOyIg
Y2xhc3M9InNwbkVkaXRvclNpZ24iPiAKPGhyIGNsYXNzPSJzaWduYXR1cmUtc2VwYXJhdG9yIiBh
bGlnbj0ibGVmdCIgc3R5bGU9Im1hcmdpbjowLjVlbSAwO3dpZHRoOjEwZW07aGVpZ2h0OjFweDti
YWNrZ3JvdW5kLWNvbG9yOiM5OTk7Ym9yZGVyOm5vbmU7Ij4KWWFuJm5ic3A7UXUsJm5ic3A7TUQs
Jm5ic3A7UGhELCA8YnI+ClByb2Zlc3NvciZuYnNwO2FuZCZuYnNwO0NoYWlybWFuJm5ic3A7LCA8
YnI+CkRlcGFydG1lbnQmbmJzcDtvZiZuYnNwO05ldXJvc3VyZ2VyeSwgPGJyPgpUYW5nZHUmbmJz
cDtIb3NwaXRhbCwgPGJyPgpUaGUmbmJzcDtGb3VydGgmbmJzcDtNaWxpdGFyeSZuYnNwO01lZGlj
YWwmbmJzcDtVbml2ZXJzaXR5LCA8YnI+Ck5vLiZuYnNwOzEsJm5ic3A7WGluc2kmbmJzcDtSb2Fk
LCA8YnI+ClhpJ2FuLCZuYnNwO1NoYWFueGkmbmJzcDs3MTAwMzgsIDxicj4KUC5SLkNoaW5hPC9z
cGFuPjwvZGl2PjwvZGl2Pg==
------=_Part_12241_1192233683.1671168084026--
