# Supplementary material for: SLC1A5 enhances malignant phenotypes through modulating ferroptosis status and immune microenvironment in glioma
Source: Cell Death Dis. 2022 Dec 24;13(12):1071. doi: 10.1038/s41419-022-05526-w (PMC9789994; doi:10.1038/s41419-022-05526-w)
Supplement: Supplementary file 1 — The agreement of the co-authors to the change of author list. [file 41419_2022_5526_MOESM1_ESM.zip › Email Responses of co-authors/16th Yueyang Mou.eml]

Received: from m1315.mail.163.com (unknown [220.181.13.15])
	by mailapp (Coremail) with SMTP id AQoKrADHkHzG6ZtjL2B+AQ--.24911S2;
	Fri, 16 Dec 2022 11:45:10 +0800 (CST)
DKIM-Signature: v=1; a=rsa-sha256; c=relaxed/relaxed; d=163.com;
	s=s110527; h=Date:From:Subject:MIME-Version:Message-ID; bh=K6A8R
	QJIlylnmTI60LvxqSvlJzdzF9QCLCej/bzGb3g=; b=BBSmbq9lSenKQMtMXxHIQ
	mETZl9H1kVp4ELU9T8TpbhIQqcpTqlw3Xc4FwCV+11RzzodqdJSfyXdCad+10nhA
	qwD6f3lOAVQG9wu4QX76uhVA0dDivogfzyy6dwW34IWsVzoxl2jDCCSuByi33swB
	CI/ilPEJU2szhzyL8pkquI=
Received: from mouyueyang$163.com ( [123.139.54.167] ) by
 ajax-webmail-wmsvr15 (Coremail) ; Fri, 16 Dec 2022 11:37:59 +0800
 (GMT+08:00)
X-Originating-IP: [123.139.54.167]
Date: Fri, 16 Dec 2022 11:37:59 +0800 (GMT+08:00)
From: =?UTF-8?B?54mf5bKz6Ziz?= <mouyueyang@163.com>
To: "yanqu0123@fmmu.edu.cn" <yanqu0123@fmmu.edu.cn>
Subject: Re: The confirmation email for author addition.
X-Priority: 3
X-Mailer: Coremail Webmail Server Version XT5.0.13 build 20210622(1d4788a8)
 MailMasterPC/4.16.1.1026_(Win10_21H2) Copyright (c) 2002-2022
 www.mailtech.cn 163com
In-Reply-To: <638594dd.3a2d.1851889021a.Coremail.yanqu0123@fmmu.edu.cn>
References: <638594dd.3a2d.1851889021a.Coremail.yanqu0123@fmmu.edu.cn>
X-NTES-SC: AL_QuycA/2dvkAs7yOYZ+lA1y1i3pVaApnT7JRmj982StEitTv24AQKQ2ZcBVfv9vuCnntjsd7y9Q4xm5cwQW5BJw==
Content-Type: multipart/alternative; 
	boundary="----=_Part_17717_1398531766.1671161879305"
MIME-Version: 1.0
Message-ID: <225117f.175b.18519029b09.Coremail.mouyueyang@163.com>
X-Coremail-Locale: zh_CN
X-CM-TRANSID:D8GowACHLUwX6JtjFeREAA--.6484W
X-CM-SenderInfo: 5prx53xh1d0wi6rwjhhfrp/xtbBRQ7ZumI0eS2wMgADsr
Authentication-Results: mailapp; spf=permerror smtp.mail=mouyueyang@16
	3.com;
X-Coremail-Antispam: 1UD129KBjvJXoW7AFWfWF1xArW3XF43Jr4xWFg_yoW8tFyDpr
	WYgr4FkFWxJF15K393uw4qvr1UtFykWFWSq34DJ3W8Xr1aka9Fvw4jqrWjyrn8tr92yF4r
	JrW29F1Syw1DZFDanT9S1TB71UUUUU7qnTZGkaVYY2UrUUUUjbIjqfuFe4nvWSU8nxnvy2
	9KBjDU0xBIdaVrnRJUUUJab7Iv0xC_Jr1lb4IE77IF4wAFF20E14v26r1j6r4UM7CIcVAF
	z4kK6r1j6r18M28lY4IEw2IIxxk0rwA2F7IY1VAKz4vEj48ve4kI8wA2z4x0Y4vE2Ix0cI
	8IcVAFwI0_Jr0_JF4l84ACjcxK6xIIjxv20xvEc7CjxVAFwI0_Jr0_Gr1l84ACjcxK6I8E
	87Iv67AKxVW8JVWxJwA2z4x0Y4vEx4A2jsIEc7CjxVAFwI0_Gr0_Gr1UM2AIxVAIcxkEcV
	Aq07x20xvEncxIr21l5I8CrVAYj202j2C_Jr0_Gr1l5I8CrVAqjxCE14ACF2xKxwAqx4xG
	64kEw2xG04xIwI0_Jr0_Gr1l5I8CrVCF0I0E4I0vr24l5I8CrVC2j2CE0s8v4I0Ex7kE8s
	4lYx0E2Ix0cI8IcVAFwI0_Jr0_Jr4lYx0Ex4A2jsIE14v26r1j6r4UMcvjeVCFs4IE7xkE
	bVWUJVW8JwACjcxG0xvY0x0EwIxGrwACjI8F5VA0II8E6IAqYI8I648v4I1lFcxC0VAYjx
	AxZF0Ew4CEw7xC0wACY4xI67k04243AVC20s07Mx02cVCv0xWlc7Ca8VAvwVCFzxkY4VCF
	77xAMxkIecxEwVAFwVW8GwCY0x0Ix7I2Y4AK64vIr41lcIIF0xvE2Ix0cI8IcVAFwI0_Jr
	0_JF4lcIIF0xvE2Ix0cI8IcVCY1x0267AKxVWUJVW8JwCYIxAIcVC2z280aVAFwI0_Jr0_
	Gr1lcIIF0xvEx4A2jsIEc7CjxVAFwI0_Jr0_Gr1l42xK82IYc2Ij64vIr41l4x8a62IYc4
	C5MxC20s026xCaFVCjc4AY6r1j6r4UMxCIbckI1I0E14v26r126r1DMI8I3I0E5I8CrVAF
	wI0_JrI_JrWlx2IqxVCjr7xvwVAFwI0_JrI_JrWlx4CEj282c2IF4VAI2VCY07xJMI8E67
	AF67kF1VAFwI0_Jr0_JrylIxkGc2Ij64vIr41lIxAIcVCF04k26cxKx2IYs7xG6rWUJVWr
	Zr1UYxBIdaVFxhVjvjDU0xZFpf9x0Jj1Ap5UUUUU=

------=_Part_17717_1398531766.1671161879305
Content-Type: text/plain; charset=UTF-8
Content-Transfer-Encoding: base64

RGVhciBQcm9mZXNzb3IgUXUsCgogCgpJIGhhdmUgYmVlbiBpbmZvcm1lZCBvZiB0aGUgYWJvdmUg
c2l0dWF0aW9uIGFuZCBhZ3JlZSB0byBpbmNsdWRlIENoZW5neHVhbiBHdW8gYXMgYSBjby1hdXRo
b3Igb2YgdGhpcyBwYXBlci4KCiAKCll1ZXlhbmcgTU9VCgpEZXBhcnRtZW50IG9mIE5ldXJvc3Vy
Z2VyeSwKClRhbmdkdSBIb3NwaXRhbCwKClRoZSBGb3VydGggTWlsaXRhcnkgTWVkaWNhbCBVbml2
ZXJzaXR5LAoKTm8uIDEsIFhpbnNpIFJvYWQsCgpYaSdhbiwgU2hhYW54aSA3MTAwMzgsCgpQLlIu
Q2hpbmEKCi0tLS0gUmVwbGllZCBNZXNzYWdlIC0tLS0KfCBGcm9tIHwgeWFucXUwMTIzPHlhbnF1
MDEyM0BmbW11LmVkdS5jbj4gfAp8IERhdGUgfCAxMi8xNi8yMDIyIDA5OjI1IHwKfCBUbyB8IDI4
NTUwMzM2MjwyODU1MDMzNjJAcXEuY29tPiwKanB6aG91MTI8anB6aG91MTJAYWxpeXVuLmNvbT4s
CjE5MzQ3NjQ3MzY8MTkzNDc2NDczNkBxcS5jb20+LAoyMDExOTEzNDU0PDIwMTE5MTM0NTRAcXEu
Y29tPiwKMjY0NTMwMjcwMDwyNjQ1MzAyNzAwQHFxLmNvbT4sCndlbnhpbmdjdWk8d2VueGluZ2N1
aUBxcS5jb20+LAp6aHNoaGFvPHpoc2hoYW9AMTI2LmNvbT4sCkhRNTY5MTg0ODxocTU2OTE4NDhA
MTYzLmNvbT4sCmpzc3h6c3dqPGpzc3h6c3dqQHllYWgubmV0PiwKYmFpaGFvd3c8YmFpaGFvd3dA
MTYzLmNvbT4sCmhhaV94aWFvX2xpdTxoYWlfeGlhb19saXVAMTYzLmNvbT4sCmNhb2hhaXlhbjc8
Y2FvaGFpeWFuN0AxNjMuY29tPiwKY2hhb21pbjIxPGNoYW9taW4yMUAxMjYuY29tPiwKaHV5YXFp
bjk4OTc8aHV5YXFpbjk4OTdAMTYzLmNvbT4sCm1vdXl1ZXlhbmc8bW91eXVleWFuZ0AxNjMuY29t
PiwKamlhb3lhbmc3Mzc0NTQ3NTE8amlhb3lhbmc3Mzc0NTQ3NTFAMTYzLmNvbT4sCnRkZmVuZ2R5
PHRkZmVuZ2R5QGZtbXUuZWR1LmNuPiwKZHJ3YW5nbGlhbmc8ZHJ3YW5nbGlhbmdAMTI2LmNvbT4g
fAp8IFN1YmplY3QgfCBUaGUgY29uZmlybWF0aW9uIGVtYWlsIGZvciBhdXRob3IgYWRkaXRpb24u
IHwKCkRlYXIgY28tYXV0aG9yLAoKCkluIHRoZSBhcnRpY2xlICIgU0xDMUE1IEVuaGFuY2VzIE1h
bGlnbmFudCBQaGVub3R5cGVzIFRocm91Z2ggTW9kdWxhdGluZyBGZXJyb3B0b3NpcyBTdGF0dXMg
YW5kIEltbXVuZSBNaWNyb2Vudmlyb25tZW50IGluIEdsaW9tYSAiLCBwcmVwYXJlZCBmb3IgcHVi
bGljYXRpb24gaW4gQ2VsbCBEZWF0aCAmIERpc2Vhc2UsIENoZW5neHVhbiBHdW8gYXNzaXN0ZWQg
d2l0aCBzdXBwbGVtZW50YXJ5IGV4cGVyaW1lbnRzIGR1cmluZyB0aGUgcmV2aXNpb24gcHJvY2Vz
cy4gVGhlcmVmb3JlLCBoZSB3YXMgbGlzdGVkIGFzIGEgY28tYXV0aG9yIG9mIHRoaXMgcGFwZXIu
IFRoZSBhdXRob3IgbGlzdCB3YXMgY2hhbmdlZCBmcm9tIOKAnExpeWluZyBIYW4sIFpob3UgSmlu
cGVuZywgTGkgTGVpeWFuZywgWHVuIFd1LCBZaW5nd3UgU2hpLCBXZW54aW5nIEN1aSwgU2hlbmdo
YW8gWmhhbmcsIFFpbmcgSHUsIEppbiBXYW5nLCBIYW8gQmFpLCBIYWl4aWFvIExpdSwgSGFpeWFu
IENhbywgTWluIENoYW8sIFlhcWluIEh1LCBZdWV5YW5nIE1vdSwgWWFuZyBKaWFvLCBEYXl1biBG
ZW5nLCBMaWFuZyBXYW5nLCBZYW4gUXXigJ0gdG8g4oCcIExpeWluZyBIYW4sIFpob3UgSmlucGVu
ZywgTGkgTGVpeWFuZywgWHVuIFd1LCBZaW5nd3UgU2hpLCBXZW54aW5nIEN1aSwgU2hlbmdoYW8g
WmhhbmcsIFFpbmcgSHUsIEppbiBXYW5nLCBIYW8gQmFpLCBIYWl4aWFvIExpdSwgQ2hlbmd4dWFu
IEd1bywgSGFpeWFuIENhbywgTWluIENoYW8sIFlhcWluIEh1LCBZdWV5YW5nIE1vdSwgWWFuZyBK
aWFvLCBEYXl1biBGZW5nLCBMaWFuZyBXYW5nLCBZYW4gUXUiLiBJIHdvdWxkIGxpa2UgdG8gaW52
aXRlIHlvdSB0byByZXBseSB0aGlzIGVtYWlsIHdpdGggcmVnYXJkIHRvIHdoZXRoZXIgaGUgc2hv
dWxkIGJlIGxpc3RlZCBhcyB0aGUgY28tYXV0aG9yIG9mIHRoaXMgcGFwZXIuIFRoYW5rIHlvdSEK
CgoKWWFuIFF1LCBNRCwgUGhELApQcm9mZXNzb3IgYW5kIENoYWlybWFuICwKRGVwYXJ0bWVudCBv
ZiBOZXVyb3N1cmdlcnksClRhbmdkdSBIb3NwaXRhbCwKVGhlIEZvdXJ0aCBNaWxpdGFyeSBNZWRp
Y2FsIFVuaXZlcnNpdHksCk5vLiAxLCBYaW5zaSBSb2FkLApYaSdhbiwgU2hhYW54aSA3MTAwMzgs
ClAuUi5DaGluYQ==
------=_Part_17717_1398531766.1671161879305
Content-Type: text/html; charset=UTF-8
Content-Transfer-Encoding: base64

PGh0bWw+CjxoZWFkPgogICAgPG1ldGEgaHR0cC1lcXVpdj0iQ29udGVudC1UeXBlIiBjb250ZW50
PSJ0ZXh0L2h0bWw7IGNoYXJzZXQ9VVRGLTgiPgo8L2hlYWQ+Cjxib2R5Pgo8c3R5bGU+CiAgICBm
b250ewogICAgICAgIGxpbmUtaGVpZ2h0OiAxLjY7CiAgICB9CiAgICB1bCxvbHsKICAgICAgICBw
YWRkaW5nLWxlZnQ6IDIwcHg7CiAgICAgICAgbGlzdC1zdHlsZS1wb3NpdGlvbjogaW5zaWRlOwog
ICAgfQo8L3N0eWxlPgo8ZGl2IHN0eWxlPSJmb250LWZhbWlseTrlvq7ova/pm4Xpu5EsVmVyZGFu
YSwmcXVvdDtNaWNyb3NvZnQgWWFoZWkmcXVvdDssU2ltU3VuLHNhbnMtc2VyaWY7Zm9udC1zaXpl
OjE0cHg7IGxpbmUtaGVpZ2h0OjEuNjsiPgogICAgPGRpdj48L2Rpdj48cCBjbGFzcz0iTXNvTm9y
bWFsIj48c3BhbiBsYW5nPSJFTi1VUyI+RGVhciBQcm9mZXNzb3IgUXUsPG86cD48L286cD48L3Nw
YW4+PC9wPgoKPHAgY2xhc3M9Ik1zb05vcm1hbCI+PHNwYW4gbGFuZz0iRU4tVVMiPiZuYnNwOzwv
c3Bhbj48L3A+Cgo8cCBjbGFzcz0iTXNvTm9ybWFsIj48c3BhbiBsYW5nPSJFTi1VUyI+SSBoYXZl
IGJlZW4gaW5mb3JtZWQgb2YgdGhlIGFib3ZlIHNpdHVhdGlvbgphbmQgYWdyZWUgdG8gaW5jbHVk
ZSBDaGVuZ3h1YW4gR3VvIGFzIGEgY28tYXV0aG9yIG9mIHRoaXMgcGFwZXIuPG86cD48L286cD48
L3NwYW4+PC9wPgoKPHAgY2xhc3M9Ik1zb05vcm1hbCI+PHNwYW4gbGFuZz0iRU4tVVMiPiZuYnNw
Ozwvc3Bhbj48L3A+Cgo8cCBjbGFzcz0iTXNvTm9ybWFsIj48c3BhbiBsYW5nPSJFTi1VUyI+WXVl
eWFuZyBNT1U8bzpwPjwvbzpwPjwvc3Bhbj48L3A+Cgo8cCBjbGFzcz0iTXNvTm9ybWFsIj48c3Bh
biBsYW5nPSJFTi1VUyI+RGVwYXJ0bWVudCBvZiBOZXVyb3N1cmdlcnksPG86cD48L286cD48L3Nw
YW4+PC9wPgoKPHAgY2xhc3M9Ik1zb05vcm1hbCI+PHNwYW4gbGFuZz0iRU4tVVMiPlRhbmdkdSBI
b3NwaXRhbCw8bzpwPjwvbzpwPjwvc3Bhbj48L3A+Cgo8cCBjbGFzcz0iTXNvTm9ybWFsIj48c3Bh
biBsYW5nPSJFTi1VUyI+VGhlIEZvdXJ0aCBNaWxpdGFyeSBNZWRpY2FsIFVuaXZlcnNpdHksPG86
cD48L286cD48L3NwYW4+PC9wPgoKPHAgY2xhc3M9Ik1zb05vcm1hbCI+PHNwYW4gbGFuZz0iRU4t
VVMiPk5vLiAxLCBYaW5zaSBSb2FkLDxvOnA+PC9vOnA+PC9zcGFuPjwvcD4KCjxwIGNsYXNzPSJN
c29Ob3JtYWwiPjxzcGFuIGxhbmc9IkVOLVVTIj5YaSdhbiwgU2hhYW54aSA3MTAwMzgsPG86cD48
L286cD48L3NwYW4+PC9wPgoKPHAgY2xhc3M9Ik1zb05vcm1hbCI+PHNwYW4gbGFuZz0iRU4tVVMi
PlAuUi5DaGluYTxvOnA+PC9vOnA+PC9zcGFuPjwvcD48ZGl2IGlkPSJpbWFpbF9zaWduYXR1cmUi
IGNsYXNzPSJudGVzLXNpZ25hdHVyZSI+PC9kaXY+PGRpdiBjbGFzcz0ibnRlcy1tYWlsbWFzdGVy
LXF1b3RlIiBzdHlsZT0icGFkZGluZy10b3A6IDFweDsgcGFkZGluZy1ib3R0b206IDFweCI+PGRp
diBzdHlsZT0ibWFyZ2luLXRvcDogMmVtO21hcmdpbi1ib3R0b206IDFlbTtmb250LXNpemU6IDE0
cHg7bGluZS1oZWlnaHQ6IDEuMjU7Y29sb3I6ICM3ODc4N2E7Ij4tLS0tIFJlcGxpZWQgTWVzc2Fn
ZSAtLS0tPC9kaXY+PGRpdiBzdHlsZT0ibWFyZ2luLWJvdHRvbTogMWVtO2ZvbnQtc2l6ZTogMTJw
eDtsaW5lLWhlaWdodDogMS4yNTtjb2xvcjogIzIzMjMyNDtwYWRkaW5nOiAwLjVlbSAwLjI1ZW07
Ym9yZGVyLXJhZGl1czogMC42N2VtO2JhY2tncm91bmQtY29sb3I6ICNmMGYwZjA7Ij48dGFibGUg
d2lkdGg9IjEwMCUiIGNlbGxwYWRkaW5nPSIwIiBjZWxsc3BhY2luZz0iOSIgYm9yZGVyPSIwIj48
dGJvZHk+PHRyIGNsYXNzPSJmaXJzdFJvdyI+PHRkIHZhbGlnbj0idG9wIiBzdHlsZT0id2lkdGg6
IDQuMjVlbTtmb250LXNpemU6IDEycHg7bGluZS1oZWlnaHQ6IDEuMjU7Y29sb3I6ICM3ODc4N2E7
Ij48c3BhbiBzdHlsZT0iY29sb3I6IzhiOGQ5NCI+RnJvbTwvc3Bhbj48L3RkPjx0ZCB2YWxpZ249
InRvcCIgc3R5bGU9ImZvbnQtc2l6ZTogMTJweDtsaW5lLWhlaWdodDogMS4yNTtjb2xvcjogIzIz
MjMyNDt3b3JkLWJyZWFrOiBicmVhay1hbGw7Ij48YSBjbGFzcz0ibWFpbC1mcm9tIiBzdHlsZT0i
Y29sb3I6ICMwODg2ZTg7IHRleHQtZGVjb3JhdGlvbjogbm9uZSIgaHJlZj0ibWFpbHRvOnlhbnF1
MDEyM0BmbW11LmVkdS5jbiI+eWFucXUwMTIzJmx0O3lhbnF1MDEyM0BmbW11LmVkdS5jbiZndDs8
L2E+PC90ZD48L3RyPjx0cj48dGQgdmFsaWduPSJ0b3AiIHN0eWxlPSJ3aWR0aDogNC4yNWVtO2Zv
bnQtc2l6ZTogMTJweDtsaW5lLWhlaWdodDogMS4yNTtjb2xvcjogIzc4Nzg3YTsiPjxzcGFuIHN0
eWxlPSJjb2xvcjojOGI4ZDk0Ij5EYXRlPC9zcGFuPjwvdGQ+PHRkIGNsYXNzPSJtYWlsLWRhdGUi
IHZhbGlnbj0idG9wIiBzdHlsZT0iZm9udC1zaXplOiAxMnB4O2xpbmUtaGVpZ2h0OiAxLjI1O2Nv
bG9yOiAjMjMyMzI0O3dvcmQtYnJlYWs6IGJyZWFrLWFsbDsiPjxzcGFuIGNsYXNzPSJtYWlsLWRh
dGUiIHN0eWxlPSJjb2xvcjpibGFjayI+MTIvMTYvMjAyMiAwOToyNTwvc3Bhbj48L3RkPjwvdHI+
PHRyPjx0ZCB2YWxpZ249InRvcCIgc3R5bGU9IndpZHRoOiA0LjI1ZW07Zm9udC1zaXplOiAxMnB4
O2xpbmUtaGVpZ2h0OiAxLjI1O2NvbG9yOiAjNzg3ODdhOyI+IDxzcGFuIHN0eWxlPSJjb2xvcjoj
OGI4ZDk0Ij5Ubzwvc3Bhbj48L3RkPjx0ZCB2YWxpZ249InRvcCIgc3R5bGU9ImZvbnQtc2l6ZTog
MTJweDtsaW5lLWhlaWdodDogMS4yNTtjb2xvcjogIzIzMjMyNDt3b3JkLWJyZWFrOiBicmVhay1h
bGw7Ij48YSBjbGFzcz0ibWFpbC10byIgc3R5bGU9ImNvbG9yOiAjMDg4NmU4OyB0ZXh0LWRlY29y
YXRpb246IG5vbmUiIGhyZWY9Im1haWx0bzoyODU1MDMzNjJAcXEuY29tIj4yODU1MDMzNjImbHQ7
Mjg1NTAzMzYyQHFxLmNvbSZndDs8L2E+LDxicj48YSBjbGFzcz0ibWFpbC10byIgc3R5bGU9ImNv
bG9yOiAjMDg4NmU4OyB0ZXh0LWRlY29yYXRpb246IG5vbmUiIGhyZWY9Im1haWx0bzpqcHpob3Ux
MkBhbGl5dW4uY29tIj5qcHpob3UxMiZsdDtqcHpob3UxMkBhbGl5dW4uY29tJmd0OzwvYT4sPGJy
PjxhIGNsYXNzPSJtYWlsLXRvIiBzdHlsZT0iY29sb3I6ICMwODg2ZTg7IHRleHQtZGVjb3JhdGlv
bjogbm9uZSIgaHJlZj0ibWFpbHRvOjE5MzQ3NjQ3MzZAcXEuY29tIj4xOTM0NzY0NzM2Jmx0OzE5
MzQ3NjQ3MzZAcXEuY29tJmd0OzwvYT4sPGJyPjxhIGNsYXNzPSJtYWlsLXRvIiBzdHlsZT0iY29s
b3I6ICMwODg2ZTg7IHRleHQtZGVjb3JhdGlvbjogbm9uZSIgaHJlZj0ibWFpbHRvOjIwMTE5MTM0
NTRAcXEuY29tIj4yMDExOTEzNDU0Jmx0OzIwMTE5MTM0NTRAcXEuY29tJmd0OzwvYT4sPGJyPjxh
IGNsYXNzPSJtYWlsLXRvIiBzdHlsZT0iY29sb3I6ICMwODg2ZTg7IHRleHQtZGVjb3JhdGlvbjog
bm9uZSIgaHJlZj0ibWFpbHRvOjI2NDUzMDI3MDBAcXEuY29tIj4yNjQ1MzAyNzAwJmx0OzI2NDUz
MDI3MDBAcXEuY29tJmd0OzwvYT4sPGJyPjxhIGNsYXNzPSJtYWlsLXRvIiBzdHlsZT0iY29sb3I6
ICMwODg2ZTg7IHRleHQtZGVjb3JhdGlvbjogbm9uZSIgaHJlZj0ibWFpbHRvOndlbnhpbmdjdWlA
cXEuY29tIj53ZW54aW5nY3VpJmx0O3dlbnhpbmdjdWlAcXEuY29tJmd0OzwvYT4sPGJyPjxhIGNs
YXNzPSJtYWlsLXRvIiBzdHlsZT0iY29sb3I6ICMwODg2ZTg7IHRleHQtZGVjb3JhdGlvbjogbm9u
ZSIgaHJlZj0ibWFpbHRvOnpoc2hoYW9AMTI2LmNvbSI+emhzaGhhbyZsdDt6aHNoaGFvQDEyNi5j
b20mZ3Q7PC9hPiw8YnI+PGEgY2xhc3M9Im1haWwtdG8iIHN0eWxlPSJjb2xvcjogIzA4ODZlODsg
dGV4dC1kZWNvcmF0aW9uOiBub25lIiBocmVmPSJtYWlsdG86aHE1NjkxODQ4QDE2My5jb20iPkhR
NTY5MTg0OCZsdDtocTU2OTE4NDhAMTYzLmNvbSZndDs8L2E+LDxicj48YSBjbGFzcz0ibWFpbC10
byIgc3R5bGU9ImNvbG9yOiAjMDg4NmU4OyB0ZXh0LWRlY29yYXRpb246IG5vbmUiIGhyZWY9Im1h
aWx0bzpqc3N4enN3akB5ZWFoLm5ldCI+anNzeHpzd2ombHQ7anNzeHpzd2pAeWVhaC5uZXQmZ3Q7
PC9hPiw8YnI+PGEgY2xhc3M9Im1haWwtdG8iIHN0eWxlPSJjb2xvcjogIzA4ODZlODsgdGV4dC1k
ZWNvcmF0aW9uOiBub25lIiBocmVmPSJtYWlsdG86YmFpaGFvd3dAMTYzLmNvbSI+YmFpaGFvd3cm
bHQ7YmFpaGFvd3dAMTYzLmNvbSZndDs8L2E+LDxicj48YSBjbGFzcz0ibWFpbC10byIgc3R5bGU9
ImNvbG9yOiAjMDg4NmU4OyB0ZXh0LWRlY29yYXRpb246IG5vbmUiIGhyZWY9Im1haWx0bzpoYWlf
eGlhb19saXVAMTYzLmNvbSI+aGFpX3hpYW9fbGl1Jmx0O2hhaV94aWFvX2xpdUAxNjMuY29tJmd0
OzwvYT4sPGJyPjxhIGNsYXNzPSJtYWlsLXRvIiBzdHlsZT0iY29sb3I6ICMwODg2ZTg7IHRleHQt
ZGVjb3JhdGlvbjogbm9uZSIgaHJlZj0ibWFpbHRvOmNhb2hhaXlhbjdAMTYzLmNvbSI+Y2FvaGFp
eWFuNyZsdDtjYW9oYWl5YW43QDE2My5jb20mZ3Q7PC9hPiw8YnI+PGEgY2xhc3M9Im1haWwtdG8i
IHN0eWxlPSJjb2xvcjogIzA4ODZlODsgdGV4dC1kZWNvcmF0aW9uOiBub25lIiBocmVmPSJtYWls
dG86Y2hhb21pbjIxQDEyNi5jb20iPmNoYW9taW4yMSZsdDtjaGFvbWluMjFAMTI2LmNvbSZndDs8
L2E+LDxicj48YSBjbGFzcz0ibWFpbC10byIgc3R5bGU9ImNvbG9yOiAjMDg4NmU4OyB0ZXh0LWRl
Y29yYXRpb246IG5vbmUiIGhyZWY9Im1haWx0bzpodXlhcWluOTg5N0AxNjMuY29tIj5odXlhcWlu
OTg5NyZsdDtodXlhcWluOTg5N0AxNjMuY29tJmd0OzwvYT4sPGJyPjxhIGNsYXNzPSJtYWlsLXRv
IiBzdHlsZT0iY29sb3I6ICMwODg2ZTg7IHRleHQtZGVjb3JhdGlvbjogbm9uZSIgaHJlZj0ibWFp
bHRvOm1vdXl1ZXlhbmdAMTYzLmNvbSI+bW91eXVleWFuZyZsdDttb3V5dWV5YW5nQDE2My5jb20m
Z3Q7PC9hPiw8YnI+PGEgY2xhc3M9Im1haWwtdG8iIHN0eWxlPSJjb2xvcjogIzA4ODZlODsgdGV4
dC1kZWNvcmF0aW9uOiBub25lIiBocmVmPSJtYWlsdG86amlhb3lhbmc3Mzc0NTQ3NTFAMTYzLmNv
bSI+amlhb3lhbmc3Mzc0NTQ3NTEmbHQ7amlhb3lhbmc3Mzc0NTQ3NTFAMTYzLmNvbSZndDs8L2E+
LDxicj48YSBjbGFzcz0ibWFpbC10byIgc3R5bGU9ImNvbG9yOiAjMDg4NmU4OyB0ZXh0LWRlY29y
YXRpb246IG5vbmUiIGhyZWY9Im1haWx0bzp0ZGZlbmdkeUBmbW11LmVkdS5jbiI+dGRmZW5nZHkm
bHQ7dGRmZW5nZHlAZm1tdS5lZHUuY24mZ3Q7PC9hPiw8YnI+PGEgY2xhc3M9Im1haWwtdG8iIHN0
eWxlPSJjb2xvcjogIzA4ODZlODsgdGV4dC1kZWNvcmF0aW9uOiBub25lIiBocmVmPSJtYWlsdG86
ZHJ3YW5nbGlhbmdAMTI2LmNvbSI+ZHJ3YW5nbGlhbmcmbHQ7ZHJ3YW5nbGlhbmdAMTI2LmNvbSZn
dDs8L2E+PC90ZD48L3RyPjx0cj48dGQgdmFsaWduPSJ0b3AiIHN0eWxlPSJ3aWR0aDogNC4yNWVt
O2ZvbnQtc2l6ZTogMTJweDtsaW5lLWhlaWdodDogMS4yNTtjb2xvcjogIzc4Nzg3YTsiPjxzcGFu
IHN0eWxlPSJjb2xvcjojOGI4ZDk0Ij5TdWJqZWN0PC9zcGFuPjwvdGQ+PHRkIGNsYXNzPSJtYWls
LXN1YmplY3QiIHZhbGlnbj0idG9wIiBzdHlsZT0iZm9udC1zaXplOiAxMnB4O2xpbmUtaGVpZ2h0
OiAxLjI1O2NvbG9yOiAjMjMyMzI0O3dvcmQtYnJlYWs6IGJyZWFrLWFsbDsiPjxzcGFuIGNsYXNz
PSJtYWlsLXN1YmplY3QiIHN0eWxlPSJjb2xvcjpibGFjayI+VGhlIGNvbmZpcm1hdGlvbiBlbWFp
bCBmb3IgYXV0aG9yIGFkZGl0aW9uLjwvc3Bhbj48L3RkPjwvdHI+PC90Ym9keT48L3RhYmxlPjwv
ZGl2PjxkaXY+PGJyPgo8c3BhbiBzdHlsZT0iZm9udC1mYW1pbHk6U2ltU3VuOyI+RGVhciBjby1h
dXRob3IsPC9zcGFuPjxicj4KPHNwYW4gc3R5bGU9ImZvbnQtZmFtaWx5OlNpbVN1bjsiPjxicj4K
PC9zcGFuPjxicj4KPHNwYW4gc3R5bGU9ImZvbnQtZmFtaWx5OlNpbVN1bjsiPkluIHRoZSBhcnRp
Y2xlICIgPHN0cm9uZz5TTEMxQTUgRW5oYW5jZXMgTWFsaWduYW50IFBoZW5vdHlwZXMgVGhyb3Vn
aCBNb2R1bGF0aW5nIEZlcnJvcHRvc2lzIFN0YXR1cyBhbmQgSW1tdW5lIE1pY3JvZW52aXJvbm1l
bnQgaW4gR2xpb21hIDwvc3Ryb25nPiIsIHByZXBhcmVkIGZvciBwdWJsaWNhdGlvbiBpbiA8c3Ry
b25nPjxlbT5DZWxsIERlYXRoICZhbXA7IERpc2Vhc2U8L2VtPjwvc3Ryb25nPiwgQ2hlbmd4dWFu
IEd1byBhc3Npc3RlZCB3aXRoIHN1cHBsZW1lbnRhcnkgZXhwZXJpbWVudHMgZHVyaW5nIHRoZSBy
ZXZpc2lvbiBwcm9jZXNzLiBUaGVyZWZvcmUsIGhlIHdhcyBsaXN0ZWQgYXMgYSBjby1hdXRob3Ig
b2YgdGhpcyBwYXBlci4gVGhlIGF1dGhvciBsaXN0IHdhcyBjaGFuZ2VkIGZyb20g4oCcTGl5aW5n
IEhhbiwgWmhvdSBKaW5wZW5nLCBMaSBMZWl5YW5nLCBYdW4gV3UsIFlpbmd3dSBTaGksIFdlbnhp
bmcgQ3VpLCBTaGVuZ2hhbyBaaGFuZywgUWluZyBIdSwgSmluIFdhbmcsIEhhbyBCYWksIEhhaXhp
YW8gTGl1LCBIYWl5YW4gQ2FvLCBNaW4gQ2hhbywgWWFxaW4gSHUsIFl1ZXlhbmcgTW91LCBZYW5n
IEppYW8sIERheXVuIEZlbmcsIExpYW5nIFdhbmcsIFlhbiBRdeKAnSB0byDigJwgTGl5aW5nIEhh
biwgWmhvdSBKaW5wZW5nLCBMaSBMZWl5YW5nLCBYdW4gV3UsIFlpbmd3dSBTaGksIFdlbnhpbmcg
Q3VpLCBTaGVuZ2hhbyBaaGFuZywgUWluZyBIdSwgSmluIFdhbmcsIEhhbyBCYWksIEhhaXhpYW8g
TGl1LCBDaGVuZ3h1YW4gR3VvLCBIYWl5YW4gQ2FvLCBNaW4gQ2hhbywgWWFxaW4gSHUsIFl1ZXlh
bmcgTW91LCBZYW5nIEppYW8sIERheXVuIEZlbmcsIExpYW5nIFdhbmcsIFlhbiBRdSIuIEkgd291
bGQgbGlrZSB0byBpbnZpdGUgeW91IHRvIHJlcGx5IHRoaXMgZW1haWwgd2l0aCByZWdhcmQgdG8g
d2hldGhlciBoZSBzaG91bGQgYmUgbGlzdGVkIGFzIHRoZSBjby1hdXRob3Igb2YgdGhpcyBwYXBl
ci4gVGhhbmsgeW91ITwvc3Bhbj48YnI+Cjxicj4KPGJyPgo8c3BhbiBzdHlsZT0iZm9udC1mYW1p
bHk6U2ltU3VuOyIgY2xhc3M9InNwbkVkaXRvclNpZ24iPiAKPGhyIGNsYXNzPSJzaWduYXR1cmUt
c2VwYXJhdG9yIiBhbGlnbj0ibGVmdCIgc3R5bGU9Im1hcmdpbjowLjVlbSAwO3dpZHRoOjEwZW07
aGVpZ2h0OjFweDtiYWNrZ3JvdW5kLWNvbG9yOiM5OTk7Ym9yZGVyOm5vbmU7Ij4KWWFuJm5ic3A7
UXUsJm5ic3A7TUQsJm5ic3A7UGhELCA8YnI+ClByb2Zlc3NvciZuYnNwO2FuZCZuYnNwO0NoYWly
bWFuJm5ic3A7LCA8YnI+CkRlcGFydG1lbnQmbmJzcDtvZiZuYnNwO05ldXJvc3VyZ2VyeSwgPGJy
PgpUYW5nZHUmbmJzcDtIb3NwaXRhbCwgPGJyPgpUaGUmbmJzcDtGb3VydGgmbmJzcDtNaWxpdGFy
eSZuYnNwO01lZGljYWwmbmJzcDtVbml2ZXJzaXR5LCA8YnI+Ck5vLiZuYnNwOzEsJm5ic3A7WGlu
c2kmbmJzcDtSb2FkLCA8YnI+ClhpJ2FuLCZuYnNwO1NoYWFueGkmbmJzcDs3MTAwMzgsIDxicj4K
UC5SLkNoaW5hPC9zcGFuPjwvZGl2PjwvZGl2PjwhLS3wn5iALS0+CjwvZGl2Pgo8L2JvZHk+Cjwv
aHRtbD4=
------=_Part_17717_1398531766.1671161879305--
