# Supplementary material for: SLC1A5 enhances malignant phenotypes through modulating ferroptosis status and immune microenvironment in glioma
Source: Cell Death Dis. 2022 Dec 24;13(12):1071. doi: 10.1038/s41419-022-05526-w (PMC9789994; doi:10.1038/s41419-022-05526-w)
Supplement: Supplementary file 1 — The agreement of the co-authors to the change of author list. [file 41419_2022_5526_MOESM1_ESM.zip › Email Responses of co-authors/17th Yang Jiao.eml]

Received: from m7224.mail.163.com (unknown [220.181.72.24])
	by mailapp (Coremail) with SMTP id AQoKrABnMX3m9JtjZ5B+AQ--.43380S2;
	Fri, 16 Dec 2022 12:32:38 +0800 (CST)
DKIM-Signature: v=1; a=rsa-sha256; c=relaxed/relaxed; d=163.com;
	s=s110527; h=Date:From:Subject:MIME-Version:Message-ID; bh=KRDQI
	F+lntrF9s1Cgr0IzOY9Xz/GuKjvg/AE7XROb94=; b=RJ/txuvSZjtGI4xxq8u0t
	VDylTGglWBnVLR+3Bi99cmzWih8UXdVcTMC0NLAPZApbQI3GR9S099JExSFCvJ0e
	cu7vMnKnAQ6Drtxz7fpYo5TYlPD5MStUAQVUFXUec/dZ9U1QiNT5bWcxG5z0jfc+
	MJizf67CG+r72fptsgKua8=
Received: from jiaoyang737454751$163.com ( [117.174.101.83] ) by
 ajax-webmail-wmsvr223 (Coremail) ; Fri, 16 Dec 2022 12:25:26 +0800
 (GMT+08:00)
X-Originating-IP: [117.174.101.83]
Date: Fri, 16 Dec 2022 12:25:26 +0800 (GMT+08:00)
From: =?GBK?B?vbnR9A==?= <jiaoyang737454751@163.com>
To: "yanqu0123@fmmu.edu.cn" <yanqu0123@fmmu.edu.cn>
Subject: Re: The confirmation email for author addition.
X-Priority: 3
X-Mailer: Coremail Webmail Server Version XT5.0.13 build 20210622(1d4788a8)
 MailMasterIOS/7.11.1.1885_(16.1.2) Copyright (c) 2002-2022 www.mailtech.cn
 163com
X-CM-CTRLMSGS: +opUvw==
X-NTES-SC: AL_QuycA/2du08p4CScZ+kZkkcRhO87WsaxuPsl3oReOps0siHL4wwNVmBFOFLq/+GvJQu8th65cwJM99p1ZYt7Q5hl+NMqIWWZvntmrNIdGtAt
Content-Type: multipart/alternative; 
	boundary="----=_Part_12728_1741084212.1671164726446"
MIME-Version: 1.0
Message-ID: <17845925.10d6.185192e0cae.Coremail.jiaoyang737454751@163.com>
X-Coremail-Locale: zh_CN
X-CM-TRANSID:qMeowADHNUI385tj+B5tAA--.41302W
X-CM-SenderInfo: 5mld055dqjljqxuvklivr6il2tof0z/xtbBMwfZyGI0hB2WKAACsW
Authentication-Results: mailapp; spf=permerror smtp.mail=jiaoyang73745
	4751@163.com;
X-Coremail-Antispam: 1UD129KBjvJXoW7AFWfWF1fCr47CFy5Gr1kAFb_yoW8tFy3pr
	WYgr4FkFWxJF15K393uw4qvr1UtFykWFWSq34DX3W8Xr1akFZ2vw4jqryUAwn8tr92yF4r
	JrW29F1Syw1DZFDanT9S1TB71UUUUU7qnTZGkaVYY2UrUUUUjbIjqfuFe4nvWSU8nxnvy2
	9KBjDU0xBIdaVrnRJUUUl0b7Iv0xC_JF4lb4IE77IF4wAFF20E14v26r1j6r4UM7CIcVAF
	z4kK6r1j6r18M28lY4IEw2IIxxk0rwA2F7IY1VAKz4vEj48ve4kI8wA2z4x0Y4vE2Ix0cI
	8IcVAFwI0_Jr0_JF4l84ACjcxK6xIIjxv20xvEc7CjxVAFwI0_Jr0_Gr1l84ACjcxK6I8E
	87Iv67AKxVW8JVWxJwA2z4x0Y4vEx4A2jsIEc7CjxVAFwI0_Gr0_Gr1UM2vYz4IE04k24V
	AvwVAKI4IrM2AIxVAIcxkEcVAq07x20xvEncxIr21l5I8CrVACY4xI64kE6c02F40Ex7xf
	Mc02F40Ex7xS62IqYxC26I8Yz20kMcIj6xIIjxv20xvE14v26r1j6r18McIj6I8E87Iv67
	AKxVWUJVW8JwAm72CE4IkC6x0Yz7v_Jr0_Gr1lF7xvr2IYc2Ij64vIr41lF7I21c0EjII2
	zVCS5cI20VAGYxC7M4xvF2IEb7IF0Fy264kE64k0F24lFcxC0VAYjxAxZF0Ex2IqxwCjxx
	vEw4Wlc2xSY4AK67AK6r45MxkI7II2jI8vz4vEwIxGrwCYIxAIcVC0I7IYx2IY67AKxVWU
	JVWUCwCYIxAIcVC0I7IYx2IY6xkF7I0E14v26r1j6r4UMxvI42IY6I8E87Iv67AKxVWUJV
	W8JwCYIxAIcVC2z280aVCY1x0267AKxVWUJVW8JwCF04k20xvY0x0EwIxGrwCF72vE0xvY
	zxyl4I8I3I0E4IkC6x0Yz7v_Jr0_Gr1l4IxYO2xFxVAFwI0_Jw0_GFylx2IqxVAqx4xG67
	AKxVWUGVWUWwC20s026x8GjcxK67AKxVWUGVWUWwC2zVA0820Y0xCF62I06xkIj41lx4CE
	17CEb7AF67AKxVWUJVWUXwCIc40Y0x0EwIxGrwCI42IY6xAIw20EY4v20xvaj40_WFyUJV
	Cq3bIYCTnIWIevJa73UjIFyTuYvjfUYb10UUUUU

------=_Part_12728_1741084212.1671164726446
Content-Type: text/plain; charset=GBK
Content-Transfer-Encoding: base64

RGVhciBQcm9mZXNzb3IgUXUsCgoKIAoKSSBoYXZlIGJlZW4gaW5mb3JtZWQgb2YgdGhlIGFib3Zl
IHNpdHVhdGlvbiBhbmQgYWdyZWUgdG8gaW5jbHVkZSBDaGVuZ3h1YW4gR3VvIGFzIGEgY28tYXV0
aG9yIG9mIHRoaXMgcGFwZXIuCgogCgpZYW5nIEppYW8KCkRlcGFydG1lbnQgb2YgTmV1cm9zdXJn
ZXJ5LAoKVGFuZ2R1IEhvc3BpdGFsLAoKVGhlIEZvdXJ0aCBNaWxpdGFyeSBNZWRpY2FsIFVuaXZl
cnNpdHksCgpOby4gMSwgWGluc2kgUm9hZCwKClhpJ2FuLCBTaGFhbnhpIDcxMDAzOCwKClAuUi5D
aGluYQoKCgotLS0tIFJlcGxpZWQgTWVzc2FnZSAtLS0tCnwgRnJvbSB8IHlhbnF1MDEyMzx5YW5x
dTAxMjNAZm1tdS5lZHUuY24+IHwKfCBEYXRlIHwgMTIvMTYvMjAyMiAwOToyNSB8CnwgVG8gfCAy
ODU1MDMzNjI8Mjg1NTAzMzYyQHFxLmNvbT4sCmpwemhvdTEyPGpwemhvdTEyQGFsaXl1bi5jb20+
LAoxOTM0NzY0NzM2PDE5MzQ3NjQ3MzZAcXEuY29tPiwKMjAxMTkxMzQ1NDwyMDExOTEzNDU0QHFx
LmNvbT4sCjI2NDUzMDI3MDA8MjY0NTMwMjcwMEBxcS5jb20+LAp3ZW54aW5nY3VpPHdlbnhpbmdj
dWlAcXEuY29tPiwKemhzaGhhbzx6aHNoaGFvQDEyNi5jb20+LApIUTU2OTE4NDg8aHE1NjkxODQ4
QDE2My5jb20+LApqc3N4enN3ajxqc3N4enN3akB5ZWFoLm5ldD4sCmJhaWhhb3d3PGJhaWhhb3d3
QDE2My5jb20+LApoYWlfeGlhb19saXU8aGFpX3hpYW9fbGl1QDE2My5jb20+LApjYW9oYWl5YW43
PGNhb2hhaXlhbjdAMTYzLmNvbT4sCmNoYW9taW4yMTxjaGFvbWluMjFAMTI2LmNvbT4sCmh1eWFx
aW45ODk3PGh1eWFxaW45ODk3QDE2My5jb20+LAptb3V5dWV5YW5nPG1vdXl1ZXlhbmdAMTYzLmNv
bT4sCmppYW95YW5nNzM3NDU0NzUxPGppYW95YW5nNzM3NDU0NzUxQDE2My5jb20+LAp0ZGZlbmdk
eTx0ZGZlbmdkeUBmbW11LmVkdS5jbj4sCmRyd2FuZ2xpYW5nPGRyd2FuZ2xpYW5nQDEyNi5jb20+
IHwKfCBTdWJqZWN0IHwgVGhlIGNvbmZpcm1hdGlvbiBlbWFpbCBmb3IgYXV0aG9yIGFkZGl0aW9u
LiB8CgpEZWFyIGNvLWF1dGhvciwKCgpJbiB0aGUgYXJ0aWNsZSAiIFNMQzFBNSBFbmhhbmNlcyBN
YWxpZ25hbnQgUGhlbm90eXBlcyBUaHJvdWdoIE1vZHVsYXRpbmcgRmVycm9wdG9zaXMgU3RhdHVz
IGFuZCBJbW11bmUgTWljcm9lbnZpcm9ubWVudCBpbiBHbGlvbWEgIiwgcHJlcGFyZWQgZm9yIHB1
YmxpY2F0aW9uIGluIENlbGwgRGVhdGggJiBEaXNlYXNlLCBDaGVuZ3h1YW4gR3VvIGFzc2lzdGVk
IHdpdGggc3VwcGxlbWVudGFyeSBleHBlcmltZW50cyBkdXJpbmcgdGhlIHJldmlzaW9uIHByb2Nl
c3MuIFRoZXJlZm9yZSwgaGUgd2FzIGxpc3RlZCBhcyBhIGNvLWF1dGhvciBvZiB0aGlzIHBhcGVy
LiBUaGUgYXV0aG9yIGxpc3Qgd2FzIGNoYW5nZWQgZnJvbSChsExpeWluZyBIYW4sIFpob3UgSmlu
cGVuZywgTGkgTGVpeWFuZywgWHVuIFd1LCBZaW5nd3UgU2hpLCBXZW54aW5nIEN1aSwgU2hlbmdo
YW8gWmhhbmcsIFFpbmcgSHUsIEppbiBXYW5nLCBIYW8gQmFpLCBIYWl4aWFvIExpdSwgSGFpeWFu
IENhbywgTWluIENoYW8sIFlhcWluIEh1LCBZdWV5YW5nIE1vdSwgWWFuZyBKaWFvLCBEYXl1biBG
ZW5nLCBMaWFuZyBXYW5nLCBZYW4gUXWhsSB0byChsCBMaXlpbmcgSGFuLCBaaG91IEppbnBlbmcs
IExpIExlaXlhbmcsIFh1biBXdSwgWWluZ3d1IFNoaSwgV2VueGluZyBDdWksIFNoZW5naGFvIFpo
YW5nLCBRaW5nIEh1LCBKaW4gV2FuZywgSGFvIEJhaSwgSGFpeGlhbyBMaXUsIENoZW5neHVhbiBH
dW8sIEhhaXlhbiBDYW8sIE1pbiBDaGFvLCBZYXFpbiBIdSwgWXVleWFuZyBNb3UsIFlhbmcgSmlh
bywgRGF5dW4gRmVuZywgTGlhbmcgV2FuZywgWWFuIFF1Ii4gSSB3b3VsZCBsaWtlIHRvIGludml0
ZSB5b3UgdG8gcmVwbHkgdGhpcyBlbWFpbCB3aXRoIHJlZ2FyZCB0byB3aGV0aGVyIGhlIHNob3Vs
ZCBiZSBsaXN0ZWQgYXMgdGhlIGNvLWF1dGhvciBvZiB0aGlzIHBhcGVyLiBUaGFuayB5b3UhCgoK
CllhbiBRdSwgTUQsIFBoRCwKUHJvZmVzc29yIGFuZCBDaGFpcm1hbiAsCkRlcGFydG1lbnQgb2Yg
TmV1cm9zdXJnZXJ5LApUYW5nZHUgSG9zcGl0YWwsClRoZSBGb3VydGggTWlsaXRhcnkgTWVkaWNh
bCBVbml2ZXJzaXR5LApOby4gMSwgWGluc2kgUm9hZCwKWGknYW4sIFNoYWFueGkgNzEwMDM4LApQ
LlIuQ2hpbmE=
------=_Part_12728_1741084212.1671164726446
Content-Type: text/html; charset=GBK
Content-Transfer-Encoding: base64

PHNwYW4gc3R5bGU9Ii13ZWJraXQtdGV4dC1zaXplLWFkanVzdDogMTAwJTsiPkRlYXIgUHJvZmVz
c29yJm5ic3A7PC9zcGFuPjxzcGFuIHN0eWxlPSItd2Via2l0LXRleHQtc2l6ZS1hZGp1c3Q6IDEw
MCU7Ij5RdTwvc3Bhbj48c3BhbiBzdHlsZT0iLXdlYmtpdC10ZXh0LXNpemUtYWRqdXN0OiAxMDAl
OyI+LDwvc3Bhbj48YnI+PHA+PHNwYW4+Jm5ic3A7PC9zcGFuPjwvcD48cD48c3Bhbj5JPHNwYW4+
Jm5ic3A7PC9zcGFuPjwvc3Bhbj48c3Bhbj5oYXZlIGJlZW4gaW5mb3JtZWQgb2YgdGhlIGFib3Zl
IHNpdHVhdGlvbiBhbmQ8c3Bhbj4mbmJzcDs8L3NwYW4+PC9zcGFuPjxzcGFuPmFncmVlIHRvIGlu
Y2x1ZGU8c3Bhbj4mbmJzcDs8L3NwYW4+PC9zcGFuPjxzcGFuPkNoZW5neHVhbjwvc3Bhbj48c3Bh
bj48c3Bhbj4mbmJzcDs8L3NwYW4+PC9zcGFuPjxzcGFuPkd1bzwvc3Bhbj48c3Bhbj48c3Bhbj4m
bmJzcDs8L3NwYW4+YXMgYSBjby1hdXRob3Igb2YgdGhpcyBwYXBlci48L3NwYW4+PC9wPjxwPjxz
cGFuPiZuYnNwOzwvc3Bhbj48L3A+PHA+WWFuZyBKaWFvPC9wPjxwPjxzcGFuPkRlcGFydG1lbnQg
b2YgTmV1cm9zdXJnZXJ5LDwvc3Bhbj48L3A+PHA+PHNwYW4+VGFuZ2R1PC9zcGFuPjxzcGFuPjxz
cGFuPiZuYnNwOzwvc3Bhbj5Ib3NwaXRhbCw8L3NwYW4+PC9wPjxwPjxzcGFuPlRoZSBGb3VydGgg
TWlsaXRhcnkgTWVkaWNhbCBVbml2ZXJzaXR5LDwvc3Bhbj48YT48L2E+PC9wPjxwPjxzcGFuPk5v
LiAxLDxzcGFuPiZuYnNwOzwvc3Bhbj48L3NwYW4+PHNwYW4+WGluc2k8L3NwYW4+PHNwYW4+PHNw
YW4+Jm5ic3A7PC9zcGFuPlJvYWQsPC9zcGFuPjwvcD48cD48c3Bhbj5YaSdhbiwgU2hhYW54aSA3
MTAwMzgsPC9zcGFuPjwvcD48cD48c3Bhbj5QLlIuQ2hpbmE8L3NwYW4+PC9wPjxicj48ZGl2IGlk
PSJpbWFpbF9zaWduYXR1cmUiIGNsYXNzPSJudGVzLXNpZ25hdHVyZSI+PC9kaXY+PGRpdiBjbGFz
cz0ibnRlcy1tYWlsbWFzdGVyLXF1b3RlIiBzdHlsZT0icGFkZGluZy10b3A6IDFweDsgcGFkZGlu
Zy1ib3R0b206IDFweCI+PGRpdiBzdHlsZT0ibWFyZ2luLXRvcDogMmVtO21hcmdpbi1ib3R0b206
IDFlbTtmb250LXNpemU6IDE0cHg7bGluZS1oZWlnaHQ6IDEuMjU7Y29sb3I6ICM3ODc4N2E7Ij4t
LS0tIFJlcGxpZWQgTWVzc2FnZSAtLS0tPC9kaXY+PGRpdiBzdHlsZT0ibWFyZ2luLWJvdHRvbTog
MWVtO2ZvbnQtc2l6ZTogMTJweDtsaW5lLWhlaWdodDogMS4yNTtjb2xvcjogIzIzMjMyNDtwYWRk
aW5nOiAwLjVlbSAwLjI1ZW07Ym9yZGVyLXJhZGl1czogMC42N2VtO2JhY2tncm91bmQtY29sb3I6
ICNmMGYwZjA7Ij48dGFibGUgd2lkdGg9IjEwMCUiIGNlbGxwYWRkaW5nPSIwIiBjZWxsc3BhY2lu
Zz0iOSIgYm9yZGVyPSIwIj48dGJvZHk+PHRyPjx0ZCB2YWxpZ249InRvcCIgc3R5bGU9IndpZHRo
OiA0LjI1ZW07Zm9udC1zaXplOiAxMnB4O2xpbmUtaGVpZ2h0OiAxLjI1O2NvbG9yOiAjNzg3ODdh
OyI+PHNwYW4gc3R5bGU9ImNvbG9yOiM4YjhkOTQiPkZyb208L3NwYW4+PC90ZD48dGQgdmFsaWdu
PSJ0b3AiIHN0eWxlPSJmb250LXNpemU6IDEycHg7bGluZS1oZWlnaHQ6IDEuMjU7Y29sb3I6ICMy
MzIzMjQ7d29yZC1icmVhazogYnJlYWstYWxsOyI+PGEgY2xhc3M9Im1haWwtZnJvbSIgc3R5bGU9
ImNvbG9yOiAjMDg4NmU4OyB0ZXh0LWRlY29yYXRpb246IG5vbmUiIGhyZWY9Im1haWx0bzp5YW5x
dTAxMjNAZm1tdS5lZHUuY24iPnlhbnF1MDEyMyZsdDt5YW5xdTAxMjNAZm1tdS5lZHUuY24mZ3Q7
PC9hPjwvdGQ+PC90cj48dHI+PHRkIHZhbGlnbj0idG9wIiBzdHlsZT0id2lkdGg6IDQuMjVlbTtm
b250LXNpemU6IDEycHg7bGluZS1oZWlnaHQ6IDEuMjU7Y29sb3I6ICM3ODc4N2E7Ij48c3BhbiBz
dHlsZT0iY29sb3I6IzhiOGQ5NCI+RGF0ZTwvc3Bhbj48L3RkPjx0ZCBjbGFzcz0ibWFpbC1kYXRl
IiB2YWxpZ249InRvcCIgc3R5bGU9ImZvbnQtc2l6ZTogMTJweDtsaW5lLWhlaWdodDogMS4yNTtj
b2xvcjogIzIzMjMyNDt3b3JkLWJyZWFrOiBicmVhay1hbGw7Ij48c3BhbiBjbGFzcz0ibWFpbC1k
YXRlIiBzdHlsZT0iY29sb3I6YmxhY2siPjEyLzE2LzIwMjIgMDk6MjU8L3NwYW4+PC90ZD48L3Ry
Pjx0cj48dGQgdmFsaWduPSJ0b3AiIHN0eWxlPSJ3aWR0aDogNC4yNWVtO2ZvbnQtc2l6ZTogMTJw
eDtsaW5lLWhlaWdodDogMS4yNTtjb2xvcjogIzc4Nzg3YTsiPiA8c3BhbiBzdHlsZT0iY29sb3I6
IzhiOGQ5NCI+VG88L3NwYW4+PC90ZD48dGQgdmFsaWduPSJ0b3AiIHN0eWxlPSJmb250LXNpemU6
IDEycHg7bGluZS1oZWlnaHQ6IDEuMjU7Y29sb3I6ICMyMzIzMjQ7d29yZC1icmVhazogYnJlYWst
YWxsOyI+PGEgY2xhc3M9Im1haWwtdG8iIHN0eWxlPSJjb2xvcjogIzA4ODZlODsgdGV4dC1kZWNv
cmF0aW9uOiBub25lIiBocmVmPSJtYWlsdG86Mjg1NTAzMzYyQHFxLmNvbSI+Mjg1NTAzMzYyJmx0
OzI4NTUwMzM2MkBxcS5jb20mZ3Q7PC9hPiw8YnI+PGEgY2xhc3M9Im1haWwtdG8iIHN0eWxlPSJj
b2xvcjogIzA4ODZlODsgdGV4dC1kZWNvcmF0aW9uOiBub25lIiBocmVmPSJtYWlsdG86anB6aG91
MTJAYWxpeXVuLmNvbSI+anB6aG91MTImbHQ7anB6aG91MTJAYWxpeXVuLmNvbSZndDs8L2E+LDxi
cj48YSBjbGFzcz0ibWFpbC10byIgc3R5bGU9ImNvbG9yOiAjMDg4NmU4OyB0ZXh0LWRlY29yYXRp
b246IG5vbmUiIGhyZWY9Im1haWx0bzoxOTM0NzY0NzM2QHFxLmNvbSI+MTkzNDc2NDczNiZsdDsx
OTM0NzY0NzM2QHFxLmNvbSZndDs8L2E+LDxicj48YSBjbGFzcz0ibWFpbC10byIgc3R5bGU9ImNv
bG9yOiAjMDg4NmU4OyB0ZXh0LWRlY29yYXRpb246IG5vbmUiIGhyZWY9Im1haWx0bzoyMDExOTEz
NDU0QHFxLmNvbSI+MjAxMTkxMzQ1NCZsdDsyMDExOTEzNDU0QHFxLmNvbSZndDs8L2E+LDxicj48
YSBjbGFzcz0ibWFpbC10byIgc3R5bGU9ImNvbG9yOiAjMDg4NmU4OyB0ZXh0LWRlY29yYXRpb246
IG5vbmUiIGhyZWY9Im1haWx0bzoyNjQ1MzAyNzAwQHFxLmNvbSI+MjY0NTMwMjcwMCZsdDsyNjQ1
MzAyNzAwQHFxLmNvbSZndDs8L2E+LDxicj48YSBjbGFzcz0ibWFpbC10byIgc3R5bGU9ImNvbG9y
OiAjMDg4NmU4OyB0ZXh0LWRlY29yYXRpb246IG5vbmUiIGhyZWY9Im1haWx0bzp3ZW54aW5nY3Vp
QHFxLmNvbSI+d2VueGluZ2N1aSZsdDt3ZW54aW5nY3VpQHFxLmNvbSZndDs8L2E+LDxicj48YSBj
bGFzcz0ibWFpbC10byIgc3R5bGU9ImNvbG9yOiAjMDg4NmU4OyB0ZXh0LWRlY29yYXRpb246IG5v
bmUiIGhyZWY9Im1haWx0bzp6aHNoaGFvQDEyNi5jb20iPnpoc2hoYW8mbHQ7emhzaGhhb0AxMjYu
Y29tJmd0OzwvYT4sPGJyPjxhIGNsYXNzPSJtYWlsLXRvIiBzdHlsZT0iY29sb3I6ICMwODg2ZTg7
IHRleHQtZGVjb3JhdGlvbjogbm9uZSIgaHJlZj0ibWFpbHRvOmhxNTY5MTg0OEAxNjMuY29tIj5I
UTU2OTE4NDgmbHQ7aHE1NjkxODQ4QDE2My5jb20mZ3Q7PC9hPiw8YnI+PGEgY2xhc3M9Im1haWwt
dG8iIHN0eWxlPSJjb2xvcjogIzA4ODZlODsgdGV4dC1kZWNvcmF0aW9uOiBub25lIiBocmVmPSJt
YWlsdG86anNzeHpzd2pAeWVhaC5uZXQiPmpzc3h6c3dqJmx0O2pzc3h6c3dqQHllYWgubmV0Jmd0
OzwvYT4sPGJyPjxhIGNsYXNzPSJtYWlsLXRvIiBzdHlsZT0iY29sb3I6ICMwODg2ZTg7IHRleHQt
ZGVjb3JhdGlvbjogbm9uZSIgaHJlZj0ibWFpbHRvOmJhaWhhb3d3QDE2My5jb20iPmJhaWhhb3d3
Jmx0O2JhaWhhb3d3QDE2My5jb20mZ3Q7PC9hPiw8YnI+PGEgY2xhc3M9Im1haWwtdG8iIHN0eWxl
PSJjb2xvcjogIzA4ODZlODsgdGV4dC1kZWNvcmF0aW9uOiBub25lIiBocmVmPSJtYWlsdG86aGFp
X3hpYW9fbGl1QDE2My5jb20iPmhhaV94aWFvX2xpdSZsdDtoYWlfeGlhb19saXVAMTYzLmNvbSZn
dDs8L2E+LDxicj48YSBjbGFzcz0ibWFpbC10byIgc3R5bGU9ImNvbG9yOiAjMDg4NmU4OyB0ZXh0
LWRlY29yYXRpb246IG5vbmUiIGhyZWY9Im1haWx0bzpjYW9oYWl5YW43QDE2My5jb20iPmNhb2hh
aXlhbjcmbHQ7Y2FvaGFpeWFuN0AxNjMuY29tJmd0OzwvYT4sPGJyPjxhIGNsYXNzPSJtYWlsLXRv
IiBzdHlsZT0iY29sb3I6ICMwODg2ZTg7IHRleHQtZGVjb3JhdGlvbjogbm9uZSIgaHJlZj0ibWFp
bHRvOmNoYW9taW4yMUAxMjYuY29tIj5jaGFvbWluMjEmbHQ7Y2hhb21pbjIxQDEyNi5jb20mZ3Q7
PC9hPiw8YnI+PGEgY2xhc3M9Im1haWwtdG8iIHN0eWxlPSJjb2xvcjogIzA4ODZlODsgdGV4dC1k
ZWNvcmF0aW9uOiBub25lIiBocmVmPSJtYWlsdG86aHV5YXFpbjk4OTdAMTYzLmNvbSI+aHV5YXFp
bjk4OTcmbHQ7aHV5YXFpbjk4OTdAMTYzLmNvbSZndDs8L2E+LDxicj48YSBjbGFzcz0ibWFpbC10
byIgc3R5bGU9ImNvbG9yOiAjMDg4NmU4OyB0ZXh0LWRlY29yYXRpb246IG5vbmUiIGhyZWY9Im1h
aWx0bzptb3V5dWV5YW5nQDE2My5jb20iPm1vdXl1ZXlhbmcmbHQ7bW91eXVleWFuZ0AxNjMuY29t
Jmd0OzwvYT4sPGJyPjxhIGNsYXNzPSJtYWlsLXRvIiBzdHlsZT0iY29sb3I6ICMwODg2ZTg7IHRl
eHQtZGVjb3JhdGlvbjogbm9uZSIgaHJlZj0ibWFpbHRvOmppYW95YW5nNzM3NDU0NzUxQDE2My5j
b20iPmppYW95YW5nNzM3NDU0NzUxJmx0O2ppYW95YW5nNzM3NDU0NzUxQDE2My5jb20mZ3Q7PC9h
Piw8YnI+PGEgY2xhc3M9Im1haWwtdG8iIHN0eWxlPSJjb2xvcjogIzA4ODZlODsgdGV4dC1kZWNv
cmF0aW9uOiBub25lIiBocmVmPSJtYWlsdG86dGRmZW5nZHlAZm1tdS5lZHUuY24iPnRkZmVuZ2R5
Jmx0O3RkZmVuZ2R5QGZtbXUuZWR1LmNuJmd0OzwvYT4sPGJyPjxhIGNsYXNzPSJtYWlsLXRvIiBz
dHlsZT0iY29sb3I6ICMwODg2ZTg7IHRleHQtZGVjb3JhdGlvbjogbm9uZSIgaHJlZj0ibWFpbHRv
OmRyd2FuZ2xpYW5nQDEyNi5jb20iPmRyd2FuZ2xpYW5nJmx0O2Ryd2FuZ2xpYW5nQDEyNi5jb20m
Z3Q7PC9hPjwvdGQ+PC90cj48dHI+PHRkIHZhbGlnbj0idG9wIiBzdHlsZT0id2lkdGg6IDQuMjVl
bTtmb250LXNpemU6IDEycHg7bGluZS1oZWlnaHQ6IDEuMjU7Y29sb3I6ICM3ODc4N2E7Ij48c3Bh
biBzdHlsZT0iY29sb3I6IzhiOGQ5NCI+U3ViamVjdDwvc3Bhbj48L3RkPjx0ZCBjbGFzcz0ibWFp
bC1zdWJqZWN0IiB2YWxpZ249InRvcCIgc3R5bGU9ImZvbnQtc2l6ZTogMTJweDtsaW5lLWhlaWdo
dDogMS4yNTtjb2xvcjogIzIzMjMyNDt3b3JkLWJyZWFrOiBicmVhay1hbGw7Ij48c3BhbiBjbGFz
cz0ibWFpbC1zdWJqZWN0IiBzdHlsZT0iY29sb3I6YmxhY2siPlRoZSBjb25maXJtYXRpb24gZW1h
aWwgZm9yIGF1dGhvciBhZGRpdGlvbi48L3NwYW4+PC90ZD48L3RyPjwvdGJvZHk+PC90YWJsZT48
L2Rpdj48ZGl2Pjxicj4KPHNwYW4gc3R5bGU9ImZvbnQtZmFtaWx5OlNpbVN1bjsiPkRlYXIgY28t
YXV0aG9yLDwvc3Bhbj48YnI+CjxzcGFuIHN0eWxlPSJmb250LWZhbWlseTpTaW1TdW47Ij48YnI+
Cjwvc3Bhbj48YnI+CjxzcGFuIHN0eWxlPSJmb250LWZhbWlseTpTaW1TdW47Ij5JbiB0aGUgYXJ0
aWNsZSAiIDxzdHJvbmc+U0xDMUE1IEVuaGFuY2VzIE1hbGlnbmFudCBQaGVub3R5cGVzIFRocm91
Z2ggTW9kdWxhdGluZyBGZXJyb3B0b3NpcyBTdGF0dXMgYW5kIEltbXVuZSBNaWNyb2Vudmlyb25t
ZW50IGluIEdsaW9tYSA8L3N0cm9uZz4iLCBwcmVwYXJlZCBmb3IgcHVibGljYXRpb24gaW4gPHN0
cm9uZz48ZW0+Q2VsbCBEZWF0aCAmYW1wOyBEaXNlYXNlPC9lbT48L3N0cm9uZz4sIENoZW5neHVh
biBHdW8gYXNzaXN0ZWQgd2l0aCBzdXBwbGVtZW50YXJ5IGV4cGVyaW1lbnRzIGR1cmluZyB0aGUg
cmV2aXNpb24gcHJvY2Vzcy4gVGhlcmVmb3JlLCBoZSB3YXMgbGlzdGVkIGFzIGEgY28tYXV0aG9y
IG9mIHRoaXMgcGFwZXIuIFRoZSBhdXRob3IgbGlzdCB3YXMgY2hhbmdlZCBmcm9tIKGwTGl5aW5n
IEhhbiwgWmhvdSBKaW5wZW5nLCBMaSBMZWl5YW5nLCBYdW4gV3UsIFlpbmd3dSBTaGksIFdlbnhp
bmcgQ3VpLCBTaGVuZ2hhbyBaaGFuZywgUWluZyBIdSwgSmluIFdhbmcsIEhhbyBCYWksIEhhaXhp
YW8gTGl1LCBIYWl5YW4gQ2FvLCBNaW4gQ2hhbywgWWFxaW4gSHUsIFl1ZXlhbmcgTW91LCBZYW5n
IEppYW8sIERheXVuIEZlbmcsIExpYW5nIFdhbmcsIFlhbiBRdaGxIHRvIKGwIExpeWluZyBIYW4s
IFpob3UgSmlucGVuZywgTGkgTGVpeWFuZywgWHVuIFd1LCBZaW5nd3UgU2hpLCBXZW54aW5nIEN1
aSwgU2hlbmdoYW8gWmhhbmcsIFFpbmcgSHUsIEppbiBXYW5nLCBIYW8gQmFpLCBIYWl4aWFvIExp
dSwgQ2hlbmd4dWFuIEd1bywgSGFpeWFuIENhbywgTWluIENoYW8sIFlhcWluIEh1LCBZdWV5YW5n
IE1vdSwgWWFuZyBKaWFvLCBEYXl1biBGZW5nLCBMaWFuZyBXYW5nLCBZYW4gUXUiLiBJIHdvdWxk
IGxpa2UgdG8gaW52aXRlIHlvdSB0byByZXBseSB0aGlzIGVtYWlsIHdpdGggcmVnYXJkIHRvIHdo
ZXRoZXIgaGUgc2hvdWxkIGJlIGxpc3RlZCBhcyB0aGUgY28tYXV0aG9yIG9mIHRoaXMgcGFwZXIu
IFRoYW5rIHlvdSE8L3NwYW4+PGJyPgo8YnI+Cjxicj4KPHNwYW4gc3R5bGU9ImZvbnQtZmFtaWx5
OlNpbVN1bjsiIGNsYXNzPSJzcG5FZGl0b3JTaWduIj4gCjxociBjbGFzcz0ic2lnbmF0dXJlLXNl
cGFyYXRvciIgYWxpZ249ImxlZnQiIHN0eWxlPSJtYXJnaW46MC41ZW0gMDt3aWR0aDoxMGVtO2hl
aWdodDoxcHg7YmFja2dyb3VuZC1jb2xvcjojOTk5O2JvcmRlcjpub25lOyI+CllhbiZuYnNwO1F1
LCZuYnNwO01ELCZuYnNwO1BoRCwgPGJyPgpQcm9mZXNzb3ImbmJzcDthbmQmbmJzcDtDaGFpcm1h
biZuYnNwOywgPGJyPgpEZXBhcnRtZW50Jm5ic3A7b2YmbmJzcDtOZXVyb3N1cmdlcnksIDxicj4K
VGFuZ2R1Jm5ic3A7SG9zcGl0YWwsIDxicj4KVGhlJm5ic3A7Rm91cnRoJm5ic3A7TWlsaXRhcnkm
bmJzcDtNZWRpY2FsJm5ic3A7VW5pdmVyc2l0eSwgPGJyPgpOby4mbmJzcDsxLCZuYnNwO1hpbnNp
Jm5ic3A7Um9hZCwgPGJyPgpYaSdhbiwmbmJzcDtTaGFhbnhpJm5ic3A7NzEwMDM4LCA8YnI+ClAu
Ui5DaGluYTwvc3Bhbj48L2Rpdj48L2Rpdj4=
------=_Part_12728_1741084212.1671164726446--
