# Supplementary material for: SLC1A5 enhances malignant phenotypes through modulating ferroptosis status and immune microenvironment in glioma
Source: Cell Death Dis. 2022 Dec 24;13(12):1071. doi: 10.1038/s41419-022-05526-w (PMC9789994; doi:10.1038/s41419-022-05526-w)
Supplement: Supplementary file 1 — The agreement of the co-authors to the change of author list. [file 41419_2022_5526_MOESM1_ESM.zip › Email Responses of co-authors/18th Dayun Feng.eml]

Received: by ajax-webmail-mailapp (Coremail) ; Fri, 16 Dec 2022 15:09:44
 +0800 (GMT+08:00)
X-Originating-IP: [111.19.41.66]
Date: Fri, 16 Dec 2022 15:09:44 +0800 (GMT+08:00)
X-CM-HeaderCharset: UTF-8
From: tdfengdy@fmmu.edu.cn
To: yanqu0123@fmmu.edu.cn
Subject: Re: The confirmation email for author addition.
X-Priority: 3
X-Mailer: Coremail Webmail Server Version XT5.0.13 build 20210104(ab8c30b6)
 Copyright (c) 2002-2022 www.mailtech.cn fmmu
In-Reply-To: <638594dd.3a2d.1851889021a.Coremail.yanqu0123@fmmu.edu.cn>
References: <638594dd.3a2d.1851889021a.Coremail.yanqu0123@fmmu.edu.cn>
Content-Type: multipart/alternative; 
	boundary="----=_Part_49801_774625271.1671174584494"
MIME-Version: 1.0
Message-ID: <5d73674b.3a6c.18519c478b0.Coremail.tdfengdy@fmmu.edu.cn>
X-Coremail-Locale: zh_CN
X-CM-TRANSID:AQoKrAC3gHy4GZxjoiR_AQ--.315W
X-CM-SenderInfo: pwgiv0hjg1qwxppxhvlgxou0/1tbiAQACB17Xd395RgABs7
X-Coremail-Antispam: 1Ur529EdanIXcx71UUUUU7IcSsGvfJ3iIAIbVAYjsxI4VWUJw
	CS07vEb4IE77IF4wCS07vE1I0E4x80FVAKz4kxMIAIbVAFxVCaYxvI4VCIwcAKzIAtYxBI
	daVFxhVjvjDU=

------=_Part_49801_774625271.1671174584494
Content-Type: text/plain; charset=UTF-8
Content-Transfer-Encoding: base64

RGVhciBQcm9mLiBRdSwKCiAKCkkgaGF2ZSBiZWVuIGluZm9ybWVkIG9mIHRoZSBhYm92ZSBzaXR1
YXRpb24gYW5kIGFncmVlIHRvIGluY2x1ZGUgQ2hlbmd4dWFuIEd1byBhcyBhIGNvLWF1dGhvciBv
ZiB0aGlzIHBhcGVyLgoKIAoKRGF5dW4gRmVuZwoKCgoKRGVwYXJ0bWVudCBvZiBOZXVyb3N1cmdl
cnksCgpUYW5nZHUgSG9zcGl0YWwsCgpUaGUgRm91cnRoIE1pbGl0YXJ5IE1lZGljYWwgVW5pdmVy
c2l0eSwKCk5vLiAxLCBYaW5zaSBSb2FkLAoKWGknYW4sIFNoYWFueGkgNzEwMDM4LAoKUC5SLkNo
aW5hCgoKCgotLS0tLeWOn+Wni+mCruS7ti0tLS0tCuWPkeS7tuS6ujp5YW5xdTAxMjNAZm1tdS5l
ZHUuY24K5Y+R6YCB5pe26Ze0OjIwMjItMTItMTYgMDk6MjU6MTAgKOaYn+acn+S6lCkK5pS25Lu2
5Lq6OiAyODU1MDMzNjJAcXEuY29tLCBqcHpob3UxMkBhbGl5dW4uY29tLCAxOTM0NzY0NzM2QHFx
LmNvbSwgMjAxMTkxMzQ1NEBxcS5jb20sIDI2NDUzMDI3MDBAcXEuY29tLCB3ZW54aW5nY3VpQHFx
LmNvbSwgemhzaGhhb0AxMjYuY29tLCBIUTU2OTE4NDhAMTYzLmNvbSwganNzeHpzd2pAeWVhaC5u
ZXQsIGJhaWhhb3d3QDE2My5jb20sIGhhaV94aWFvX2xpdUAxNjMuY29tLCBjYW9oYWl5YW43QDE2
My5jb20sIGNoYW9taW4yMUAxMjYuY29tLCBodXlhcWluOTg5N0AxNjMuY29tLCBtb3V5dWV5YW5n
QDE2My5jb20sIGppYW95YW5nNzM3NDU0NzUxQDE2My5jb20sIHRkZmVuZ2R5QGZtbXUuZWR1LmNu
LCBkcndhbmdsaWFuZ0AxMjYuY29tCuaKhOmAgToK5Li76aKYOiBUaGUgY29uZmlybWF0aW9uIGVt
YWlsIGZvciBhdXRob3IgYWRkaXRpb24uCgoKRGVhciBjby1hdXRob3IsCgoKSW4gdGhlIGFydGlj
bGUgIiBTTEMxQTUgRW5oYW5jZXMgTWFsaWduYW50IFBoZW5vdHlwZXMgVGhyb3VnaCBNb2R1bGF0
aW5nIEZlcnJvcHRvc2lzIFN0YXR1cyBhbmQgSW1tdW5lIE1pY3JvZW52aXJvbm1lbnQgaW4gR2xp
b21hICIsIHByZXBhcmVkIGZvciBwdWJsaWNhdGlvbiBpbiBDZWxsIERlYXRoICYgRGlzZWFzZSwg
Q2hlbmd4dWFuIEd1byBhc3Npc3RlZCB3aXRoIHN1cHBsZW1lbnRhcnkgZXhwZXJpbWVudHMgZHVy
aW5nIHRoZSByZXZpc2lvbiBwcm9jZXNzLiBUaGVyZWZvcmUsIGhlIHdhcyBsaXN0ZWQgYXMgYSBj
by1hdXRob3Igb2YgdGhpcyBwYXBlci4gVGhlIGF1dGhvciBsaXN0IHdhcyBjaGFuZ2VkIGZyb20g
4oCcTGl5aW5nIEhhbiwgWmhvdSBKaW5wZW5nLCBMaSBMZWl5YW5nLCBYdW4gV3UsIFlpbmd3dSBT
aGksIFdlbnhpbmcgQ3VpLCBTaGVuZ2hhbyBaaGFuZywgUWluZyBIdSwgSmluIFdhbmcsIEhhbyBC
YWksIEhhaXhpYW8gTGl1LCBIYWl5YW4gQ2FvLCBNaW4gQ2hhbywgWWFxaW4gSHUsIFl1ZXlhbmcg
TW91LCBZYW5nIEppYW8sIERheXVuIEZlbmcsIExpYW5nIFdhbmcsIFlhbiBRdeKAnSB0byDigJwg
TGl5aW5nIEhhbiwgWmhvdSBKaW5wZW5nLCBMaSBMZWl5YW5nLCBYdW4gV3UsIFlpbmd3dSBTaGks
IFdlbnhpbmcgQ3VpLCBTaGVuZ2hhbyBaaGFuZywgUWluZyBIdSwgSmluIFdhbmcsIEhhbyBCYWks
IEhhaXhpYW8gTGl1LCBDaGVuZ3h1YW4gR3VvLCBIYWl5YW4gQ2FvLCBNaW4gQ2hhbywgWWFxaW4g
SHUsIFl1ZXlhbmcgTW91LCBZYW5nIEppYW8sIERheXVuIEZlbmcsIExpYW5nIFdhbmcsIFlhbiBR
dSIuIEkgd291bGQgbGlrZSB0byBpbnZpdGUgeW91IHRvIHJlcGx5IHRoaXMgZW1haWwgd2l0aCBy
ZWdhcmQgdG8gd2hldGhlciBoZSBzaG91bGQgYmUgbGlzdGVkIGFzIHRoZSBjby1hdXRob3Igb2Yg
dGhpcyBwYXBlci4gVGhhbmsgeW91IQoKCgpZYW4gUXUsIE1ELCBQaEQsClByb2Zlc3NvciBhbmQg
Q2hhaXJtYW4gLApEZXBhcnRtZW50IG9mIE5ldXJvc3VyZ2VyeSwKVGFuZ2R1IEhvc3BpdGFsLApU
aGUgRm91cnRoIE1pbGl0YXJ5IE1lZGljYWwgVW5pdmVyc2l0eSwKTm8uIDEsIFhpbnNpIFJvYWQs
ClhpJ2FuLCBTaGFhbnhpIDcxMDAzOCwKUC5SLkNoaW5h
------=_Part_49801_774625271.1671174584494
Content-Type: text/html; charset=UTF-8
Content-Transfer-Encoding: base64

PHAgY2xhc3M9Ik1zb05vcm1hbCI+Cgk8c3Bhbj5EZWFyIFByb2YuIFF1LDwvc3Bhbj4KPC9wPgo8
cCBjbGFzcz0iTXNvTm9ybWFsIj4KCTxzcGFuPiZuYnNwOzwvc3Bhbj4KPC9wPgo8cCBjbGFzcz0i
TXNvTm9ybWFsIj4KCTxzcGFuPkkgaGF2ZSBiZWVuIGluZm9ybWVkIG9mIHRoZSBhYm92ZSBzaXR1
YXRpb24KYW5kIGFncmVlIHRvIGluY2x1ZGUgQ2hlbmd4dWFuIEd1byBhcyBhIGNvLWF1dGhvciBv
ZiB0aGlzIHBhcGVyLjwvc3Bhbj4KPC9wPgo8cCBjbGFzcz0iTXNvTm9ybWFsIj4KCTxzcGFuPiZu
YnNwOzwvc3Bhbj4KPC9wPgo8cCBjbGFzcz0iTXNvTm9ybWFsIj4KCTxzcGFuPkRheXVuIEZlbmc8
L3NwYW4+CjwvcD4KPHAgY2xhc3M9Ik1zb05vcm1hbCI+Cgk8c3Bhbj48YnI+Cjwvc3Bhbj4KPC9w
Pgo8cCBjbGFzcz0iTXNvTm9ybWFsIj4KCTxzcGFuPkRlcGFydG1lbnQgb2YgTmV1cm9zdXJnZXJ5
LDwvc3Bhbj4KPC9wPgo8cCBjbGFzcz0iTXNvTm9ybWFsIj4KCTxzcGFuPlRhbmdkdSBIb3NwaXRh
bCw8L3NwYW4+CjwvcD4KPHAgY2xhc3M9Ik1zb05vcm1hbCI+Cgk8c3Bhbj5UaGUgRm91cnRoIE1p
bGl0YXJ5IE1lZGljYWwgVW5pdmVyc2l0eSw8L3NwYW4+CjwvcD4KPHAgY2xhc3M9Ik1zb05vcm1h
bCI+Cgk8c3Bhbj5Oby4gMSwgWGluc2kgUm9hZCw8L3NwYW4+CjwvcD4KPHAgY2xhc3M9Ik1zb05v
cm1hbCI+Cgk8c3Bhbj5YaSdhbiwgU2hhYW54aSA3MTAwMzgsPC9zcGFuPgo8L3A+CjxwIGNsYXNz
PSJNc29Ob3JtYWwiPgoJPHNwYW4+UC5SLkNoaW5hPC9zcGFuPgo8L3A+Cjxicj4KPGJyPgo8YnI+
CjxibG9ja3F1b3RlIG5hbWU9InJlcGx5Q29udGVudCIgY2xhc3M9IlJlZmVyZW5jZVF1b3RlIiBz
dHlsZT0icGFkZGluZy1sZWZ0OjVweDttYXJnaW4tbGVmdDo1cHg7Ym9yZGVyLWxlZnQ6I2I2YjZi
NiAycHggc29saWQ7bWFyZ2luLXJpZ2h0OjA7Ij4KCS0tLS0t5Y6f5aeL6YKu5Lu2LS0tLS08YnI+
CjxiPuWPkeS7tuS6ujo8L2I+PHNwYW4gaWQ9InJjX2Zyb20iPnlhbnF1MDEyM0BmbW11LmVkdS5j
bjwvc3Bhbj48YnI+CjxiPuWPkemAgeaXtumXtDo8L2I+PHNwYW4gaWQ9InJjX3NlbnR0aW1lIj4y
MDIyLTEyLTE2IDA5OjI1OjEwICjmmJ/mnJ/kupQpPC9zcGFuPjxicj4KPGI+5pS25Lu25Lq6Ojwv
Yj4gMjg1NTAzMzYyQHFxLmNvbSwganB6aG91MTJAYWxpeXVuLmNvbSwgMTkzNDc2NDczNkBxcS5j
b20sIDIwMTE5MTM0NTRAcXEuY29tLCAyNjQ1MzAyNzAwQHFxLmNvbSwgd2VueGluZ2N1aUBxcS5j
b20sIHpoc2hoYW9AMTI2LmNvbSwgSFE1NjkxODQ4QDE2My5jb20sIGpzc3h6c3dqQHllYWgubmV0
LCBiYWloYW93d0AxNjMuY29tLCBoYWlfeGlhb19saXVAMTYzLmNvbSwgY2FvaGFpeWFuN0AxNjMu
Y29tLCBjaGFvbWluMjFAMTI2LmNvbSwgaHV5YXFpbjk4OTdAMTYzLmNvbSwgbW91eXVleWFuZ0Ax
NjMuY29tLCBqaWFveWFuZzczNzQ1NDc1MUAxNjMuY29tLCB0ZGZlbmdkeUBmbW11LmVkdS5jbiwg
ZHJ3YW5nbGlhbmdAMTI2LmNvbTxicj4KPGI+5oqE6YCBOjwvYj4gPGJyPgo8Yj7kuLvpopg6PC9i
PiBUaGUgY29uZmlybWF0aW9uIGVtYWlsIGZvciBhdXRob3IgYWRkaXRpb24uPGJyPgo8YnI+Cjxi
cj4KPHNwYW4gc3R5bGU9ImZvbnQtZmFtaWx5OlNpbVN1bjsiPkRlYXIgY28tYXV0aG9yLDwvc3Bh
bj48YnI+CjxzcGFuIHN0eWxlPSJmb250LWZhbWlseTpTaW1TdW47Ij48YnI+Cjwvc3Bhbj48YnI+
CjxzcGFuIHN0eWxlPSJmb250LWZhbWlseTpTaW1TdW47Ij5JbiB0aGUgYXJ0aWNsZSAiIDxzdHJv
bmc+U0xDMUE1IEVuaGFuY2VzIE1hbGlnbmFudCBQaGVub3R5cGVzIFRocm91Z2ggTW9kdWxhdGlu
ZyBGZXJyb3B0b3NpcyBTdGF0dXMgYW5kIEltbXVuZSBNaWNyb2Vudmlyb25tZW50IGluIEdsaW9t
YSA8L3N0cm9uZz4iLCBwcmVwYXJlZCBmb3IgcHVibGljYXRpb24gaW4gPHN0cm9uZz48ZW0+Q2Vs
bCBEZWF0aCAmYW1wOyBEaXNlYXNlPC9lbT48L3N0cm9uZz4sIENoZW5neHVhbiBHdW8gYXNzaXN0
ZWQgd2l0aCBzdXBwbGVtZW50YXJ5IGV4cGVyaW1lbnRzIGR1cmluZyB0aGUgcmV2aXNpb24gcHJv
Y2Vzcy4gVGhlcmVmb3JlLCBoZSB3YXMgbGlzdGVkIGFzIGEgY28tYXV0aG9yIG9mIHRoaXMgcGFw
ZXIuIFRoZSBhdXRob3IgbGlzdCB3YXMgY2hhbmdlZCBmcm9tIOKAnExpeWluZyBIYW4sIFpob3Ug
SmlucGVuZywgTGkgTGVpeWFuZywgWHVuIFd1LCBZaW5nd3UgU2hpLCBXZW54aW5nIEN1aSwgU2hl
bmdoYW8gWmhhbmcsIFFpbmcgSHUsIEppbiBXYW5nLCBIYW8gQmFpLCBIYWl4aWFvIExpdSwgSGFp
eWFuIENhbywgTWluIENoYW8sIFlhcWluIEh1LCBZdWV5YW5nIE1vdSwgWWFuZyBKaWFvLCBEYXl1
biBGZW5nLCBMaWFuZyBXYW5nLCBZYW4gUXXigJ0gdG8g4oCcIExpeWluZyBIYW4sIFpob3UgSmlu
cGVuZywgTGkgTGVpeWFuZywgWHVuIFd1LCBZaW5nd3UgU2hpLCBXZW54aW5nIEN1aSwgU2hlbmdo
YW8gWmhhbmcsIFFpbmcgSHUsIEppbiBXYW5nLCBIYW8gQmFpLCBIYWl4aWFvIExpdSwgQ2hlbmd4
dWFuIEd1bywgSGFpeWFuIENhbywgTWluIENoYW8sIFlhcWluIEh1LCBZdWV5YW5nIE1vdSwgWWFu
ZyBKaWFvLCBEYXl1biBGZW5nLCBMaWFuZyBXYW5nLCBZYW4gUXUiLiBJIHdvdWxkIGxpa2UgdG8g
aW52aXRlIHlvdSB0byByZXBseSB0aGlzIGVtYWlsIHdpdGggcmVnYXJkIHRvIHdoZXRoZXIgaGUg
c2hvdWxkIGJlIGxpc3RlZCBhcyB0aGUgY28tYXV0aG9yIG9mIHRoaXMgcGFwZXIuIFRoYW5rIHlv
dSE8L3NwYW4+PGJyPgo8YnI+Cjxicj4KPHNwYW4gc3R5bGU9ImZvbnQtZmFtaWx5OlNpbVN1bjsi
IGNsYXNzPSJzcG5FZGl0b3JTaWduIj4gCgk8aHIgY2xhc3M9InNpZ25hdHVyZS1zZXBhcmF0b3Ii
IHN0eWxlPSJtYXJnaW46MC41ZW0gMDt3aWR0aDoxMGVtO2hlaWdodDoxcHg7YmFja2dyb3VuZC1j
b2xvcjojOTk5O2JvcmRlcjpub25lOyIgYWxpZ249ImxlZnQiPgoJWWFuJm5ic3A7UXUsJm5ic3A7
TUQsJm5ic3A7UGhELCA8YnI+ClByb2Zlc3NvciZuYnNwO2FuZCZuYnNwO0NoYWlybWFuJm5ic3A7
LCA8YnI+CkRlcGFydG1lbnQmbmJzcDtvZiZuYnNwO05ldXJvc3VyZ2VyeSwgPGJyPgpUYW5nZHUm
bmJzcDtIb3NwaXRhbCwgPGJyPgpUaGUmbmJzcDtGb3VydGgmbmJzcDtNaWxpdGFyeSZuYnNwO01l
ZGljYWwmbmJzcDtVbml2ZXJzaXR5LCA8YnI+Ck5vLiZuYnNwOzEsJm5ic3A7WGluc2kmbmJzcDtS
b2FkLCA8YnI+ClhpJ2FuLCZuYnNwO1NoYWFueGkmbmJzcDs3MTAwMzgsIDxicj4KUC5SLkNoaW5h
PC9zcGFuPiAKPC9ibG9ja3F1b3RlPg==
------=_Part_49801_774625271.1671174584494--
