# Supplementary material for: SLC1A5 enhances malignant phenotypes through modulating ferroptosis status and immune microenvironment in glioma
Source: Cell Death Dis. 2022 Dec 24;13(12):1071. doi: 10.1038/s41419-022-05526-w (PMC9789994; doi:10.1038/s41419-022-05526-w)
Supplement: Supplementary file 1 — The agreement of the co-authors to the change of author list. [file 41419_2022_5526_MOESM1_ESM.zip › Email Responses of co-authors/19th Liang Wang.eml]

Received: from m1550.mail.126.com (unknown [220.181.15.50])
	by mailapp (Coremail) with SMTP id AQoKrABHEX3M95tjDJx+AQ--.42806S2;
	Fri, 16 Dec 2022 12:45:00 +0800 (CST)
DKIM-Signature: v=1; a=rsa-sha256; c=relaxed/relaxed; d=126.com;
	s=s110527; h=Date:From:Subject:Content-Type:MIME-Version:
	Message-ID; bh=KfN61E0XiGYXEBVfa2YgKSz1Edp9pspaTVLK6KSfxT0=; b=f
	Yz5MSkiM3KKwbRdIXXcaFpr6QoLy3YndTNAwWsgaUQJ6XBeuBbh76m8+FqEQBuur
	isvai7PTvzTmjyJK7oeEtlHJPih1q8jEvE0wHUiK1TkZzUbKPyWj1ZlJXrhMydeZ
	RwRiIcC6nTLdzojhZJQVGkdfiwIhbvTe/RYSrxqduw=
Received: from drwangliang$126.com ( [123.139.61.1] ) by
 ajax-webmail-wmsvr50 (Coremail) ; Fri, 16 Dec 2022 12:37:48 +0800 (CST)
X-Originating-IP: [123.139.61.1]
Date: Fri, 16 Dec 2022 12:37:48 +0800 (CST)
From: wangliang  <drwangliang@126.com>
To: yanqu0123@fmmu.edu.cn
Subject: Re:The confirmation email for author addition.
X-Priority: 3
X-Mailer: Coremail Webmail Server Version XT5.0.14 build 20220708(c4627114)
 Copyright (c) 2002-2022 www.mailtech.cn 126com
In-Reply-To: <638594dd.3a2d.1851889021a.Coremail.yanqu0123@fmmu.edu.cn>
References: <638594dd.3a2d.1851889021a.Coremail.yanqu0123@fmmu.edu.cn>
X-NTES-SC: AL_QuycA/2dukwt7iibYOkXmU8Uj+Y2UMC2uvsu2IRWPZk0uCr//A4KYnhnIV7W/fCXGyKWtx+mXjZCyP19WKJRW4EeJXvw3f5c6O+uPDcfyC2O
Content-Type: multipart/alternative; 
	boundary="----=_Part_35054_2007838084.1671165468837"
MIME-Version: 1.0
Message-ID: <ed9fbe4.255f.185193960a5.Coremail.drwangliang@126.com>
X-Coremail-Locale: zh_CN
X-CM-TRANSID:MsqowAA3jPAd9ptjPzCqAA--.47722W
X-CM-SenderInfo: pguzt0pjolt0bj6rjloofrz/1tbi3ATZFFpEEuKvBwABsS
Authentication-Results: mailapp; spf=pass smtp.mail=drwangliang@126.co
	m;
X-Coremail-Antispam: 1UD129KBjvJXoW7AFWfWF13WFy7KF1Utw45GFg_yoW8XF4Upr
	Z8Kr4qvFWxKFy5Ka93uw4DZrs8tF4kWaySv3yrWa4DWrnIka9Fvw42vry5Aw1qqFs2kr4r
	JrW2vFy3uw1vvFDanT9S1TB71UUUUUUqnTZGkaVYY2UrUUUUjbIjqfuFe4nvWSU8nxnvy2
	9KBjDU0xBIdaVrnRJUUUHGb7Iv0xC_Jr1lb4IE77IF4wAFF20E14v26r1j6r4UM7CIcVAF
	z4kK6r1j6r18M28lY4IEw2IIxxk0rwA2F7IY1VAKz4vEj48ve4kI8wA2z4x0Y4vE2Ix0cI
	8IcVAFwI0_Jr0_JF4l84ACjcxK6xIIjxv20xvEc7CjxVAFwI0_Jr0_Gr1l84ACjcxK6I8E
	87Iv67AKxVW8JVWxJwA2z4x0Y4vEx4A2jsIEc7CjxVAFwI0_Gr0_Gr1UM2AIxVAIcxkEcV
	Aq07x20xvEncxIr21l5I8CrVAYj202j2C_Jr0_Gr1l5I8CrVACY4xI64kE6c02F40Ex7xf
	Mc02F40Ew4AK048IF2xKxVW8JVW5JwAv7VC0I7IYx2IY67AKxVWUJVWUGwAv7VC2z280aV
	AFwI0_Jr0_Gr1lOx8S6xCaFVCjc4AY6r1j6r4UM4x0Y48IcxkI7VAKI48JM4x0x7Aq67II
	x4CEVc8vx2IErcIFxwACY4xI67k04243AVAKzVAKj4xxM4xvF2IEb7IF0Fy26I8I3I1l7I
	0Y64k_MxkIecxEwVAFwVW8XwCY0x0Ix7I2Y4AK64vIr41lcIIF0xvE2Ix0cI8IcVAFwI0_
	Jr0_JF4lcIIF0xvE2Ix0cI8IcVCY1x0267AKxVWUJVW8JwCYIxAIcVC2z280aVAFwI0_Jr
	0_Gr1lcIIF0xvEx4A2jsIEc7CjxVAFwI0_Jr0_Gr1l42xK82IYc2Ij64vIr41l4x8a6x80
	4xWl4I8I3I0E4IkC6x0Yz7v_Jr0_Gr1l4IxYO2xFxVAFwI0_JF0_Jw1lx2IqxVAqx4xG67
	AKxVWUGVWUWwC20s026x8GjcxK67AKxVWUGVWUWwC2zVAF1VAY17CE14v26r1j6r15MIIY
	rxkI7VAKI48JMIIF0xvE42xK8VAvwI8IcIk0rVWUJVWUCbIYCTnIWIevJa73UjIFyTuYvj
	fUx0tAUUUUU

------=_Part_35054_2007838084.1671165468837
Content-Type: text/plain; charset=GBK
Content-Transfer-Encoding: base64

RGVhciBQcm9mZXNzb3IgUXUsCgogCgpJIGhhdmUgYmVlbiBpbmZvcm1lZCBvZiB0aGUgYWJvdmUg
c2l0dWF0aW9uIGFuZCBhZ3JlZSB0byBpbmNsdWRlIENoZW5neHVhbiBHdW8gYXMgYSBjby1hdXRo
b3Igb2YgdGhpcyBwYXBlci4KCgoKCi0tCgpMaWFuZyBXQU5HICAgIE0uRC4gUGguRC4KCgpEZXBh
cnRtZW50IG9mIE5ldXJvc3VyZ2VyeQpEZWFuIG9mIEdsaW9tYSBDZW50ZXIKVGFuZ2R1IEhvc3Bp
dGFsLEZNTVUKCgpYaSdBbiwgQ0hJTkEsIDcxMDAzOApFTTpkcndhbmdsaWFuZ0AxMjYuY29tCihD
KTowMDg2LTEzMzE5MjMyMDQ5CgoKCgoKCkF0IDIwMjItMTItMTYgMDk6MjU6MTAsIHlhbnF1MDEy
M0BmbW11LmVkdS5jbiB3cm90ZToKCgpEZWFyIGNvLWF1dGhvciwKCgpJbiB0aGUgYXJ0aWNsZSAi
IFNMQzFBNSBFbmhhbmNlcyBNYWxpZ25hbnQgUGhlbm90eXBlcyBUaHJvdWdoIE1vZHVsYXRpbmcg
RmVycm9wdG9zaXMgU3RhdHVzIGFuZCBJbW11bmUgTWljcm9lbnZpcm9ubWVudCBpbiBHbGlvbWEg
IiwgcHJlcGFyZWQgZm9yIHB1YmxpY2F0aW9uIGluIENlbGwgRGVhdGggJiBEaXNlYXNlLCBDaGVu
Z3h1YW4gR3VvIGFzc2lzdGVkIHdpdGggc3VwcGxlbWVudGFyeSBleHBlcmltZW50cyBkdXJpbmcg
dGhlIHJldmlzaW9uIHByb2Nlc3MuIFRoZXJlZm9yZSwgaGUgd2FzIGxpc3RlZCBhcyBhIGNvLWF1
dGhvciBvZiB0aGlzIHBhcGVyLiBUaGUgYXV0aG9yIGxpc3Qgd2FzIGNoYW5nZWQgZnJvbSChsExp
eWluZyBIYW4sIFpob3UgSmlucGVuZywgTGkgTGVpeWFuZywgWHVuIFd1LCBZaW5nd3UgU2hpLCBX
ZW54aW5nIEN1aSwgU2hlbmdoYW8gWmhhbmcsIFFpbmcgSHUsIEppbiBXYW5nLCBIYW8gQmFpLCBI
YWl4aWFvIExpdSwgSGFpeWFuIENhbywgTWluIENoYW8sIFlhcWluIEh1LCBZdWV5YW5nIE1vdSwg
WWFuZyBKaWFvLCBEYXl1biBGZW5nLCBMaWFuZyBXYW5nLCBZYW4gUXWhsSB0byChsCBMaXlpbmcg
SGFuLCBaaG91IEppbnBlbmcsIExpIExlaXlhbmcsIFh1biBXdSwgWWluZ3d1IFNoaSwgV2VueGlu
ZyBDdWksIFNoZW5naGFvIFpoYW5nLCBRaW5nIEh1LCBKaW4gV2FuZywgSGFvIEJhaSwgSGFpeGlh
byBMaXUsIENoZW5neHVhbiBHdW8sIEhhaXlhbiBDYW8sIE1pbiBDaGFvLCBZYXFpbiBIdSwgWXVl
eWFuZyBNb3UsIFlhbmcgSmlhbywgRGF5dW4gRmVuZywgTGlhbmcgV2FuZywgWWFuIFF1Ii4gSSB3
b3VsZCBsaWtlIHRvIGludml0ZSB5b3UgdG8gcmVwbHkgdGhpcyBlbWFpbCB3aXRoIHJlZ2FyZCB0
byB3aGV0aGVyIGhlIHNob3VsZCBiZSBsaXN0ZWQgYXMgdGhlIGNvLWF1dGhvciBvZiB0aGlzIHBh
cGVyLiBUaGFuayB5b3UhCgoKCllhbiBRdSwgTUQsIFBoRCwKUHJvZmVzc29yIGFuZCBDaGFpcm1h
biAsCkRlcGFydG1lbnQgb2YgTmV1cm9zdXJnZXJ5LApUYW5nZHUgSG9zcGl0YWwsClRoZSBGb3Vy
dGggTWlsaXRhcnkgTWVkaWNhbCBVbml2ZXJzaXR5LApOby4gMSwgWGluc2kgUm9hZCwKWGknYW4s
IFNoYWFueGkgNzEwMDM4LApQLlIuQ2hpbmE=
------=_Part_35054_2007838084.1671165468837
Content-Type: text/html; charset=GBK
Content-Transfer-Encoding: base64

PGRpdiBzdHlsZT0ibGluZS1oZWlnaHQ6MS43O2NvbG9yOiMwMDAwMDA7Zm9udC1zaXplOjE0cHg7
Zm9udC1mYW1pbHk6QXJpYWwiPjxwIGNsYXNzPSJNc29Ob3JtYWwiPjxzcGFuIGxhbmc9IkVOLVVT
Ij5EZWFyIFByb2Zlc3NvciBRdSw8bzpwPjwvbzpwPjwvc3Bhbj48L3A+PHAgY2xhc3M9Ik1zb05v
cm1hbCI+PHNwYW4gbGFuZz0iRU4tVVMiPiZuYnNwOzwvc3Bhbj48L3A+PHAgc3R5bGU9Im1hcmdp
bjogMDsiPgoKCgo8L3A+PHAgY2xhc3M9Ik1zb05vcm1hbCI+PHNwYW4gbGFuZz0iRU4tVVMiPkkg
aGF2ZSBiZWVuIGluZm9ybWVkIG9mIHRoZSBhYm92ZSBzaXR1YXRpb24KYW5kIGFncmVlIHRvIGlu
Y2x1ZGUgQ2hlbmd4dWFuIEd1byBhcyBhIGNvLWF1dGhvciBvZiB0aGlzIHBhcGVyLjxvOnA+PC9v
OnA+PC9zcGFuPjwvcD48cCBzdHlsZT0ibWFyZ2luOiAwOyI+PGJyPjwvcD48ZGl2IHN0eWxlPSJw
b3NpdGlvbjpyZWxhdGl2ZTt6b29tOjEiPjxwIHN0eWxlPSJtYXJnaW46IDAiPi0tPC9wPjxkaXYg
c3R5bGU9Im1hcmdpbjowOyI+TGlhbmcgV0FORyZuYnNwOyAmbmJzcDsgTS5ELiBQaC5ELjwvZGl2
PjxkaXYgc3R5bGU9Im1hcmdpbjowOyI+PGJyPjwvZGl2PjxkaXYgc3R5bGU9Im1hcmdpbjowOyI+
RGVwYXJ0bWVudCBvZiBOZXVyb3N1cmdlcnk8YnI+RGVhbiBvZiBHbGlvbWEgQ2VudGVyPGJyPlRh
bmdkdSBIb3NwaXRhbCxGTU1VPC9kaXY+PGRpdiBzdHlsZT0ibWFyZ2luOjA7Ij48YnI+PC9kaXY+
PGRpdiBzdHlsZT0ibWFyZ2luOjA7Ij5YaSdBbiwgQ0hJTkEsIDcxMDAzODwvZGl2PjxkaXYgc3R5
bGU9Im1hcmdpbjowOyI+RU06ZHJ3YW5nbGlhbmc8c3BhbiBudGVzX21tX2VtYWlsPSJAIj5AMTI2
LmNvbTwvc3Bhbj48L2Rpdj48ZGl2IHN0eWxlPSJtYXJnaW46MDsiPihDKTowMDg2LTEzMzE5MjMy
MDQ5PC9kaXY+PGRpdiBzdHlsZT0ibWFyZ2luOjA7Ij48YnI+PC9kaXY+PGRpdiBzdHlsZT0iY2xl
YXI6Ym90aCI+PC9kaXY+PC9kaXY+PGRpdiBpZD0iZGl2TmV0ZWFzZU1haWxDYXJkIj48L2Rpdj48
cCBzdHlsZT0ibWFyZ2luOiAwOyI+PGJyPjwvcD48cD5BdCAyMDIyLTEyLTE2IDA5OjI1OjEwLCB5
YW5xdTAxMjNAZm1tdS5lZHUuY24gd3JvdGU6PC9wPjxibG9ja3F1b3RlIGlkPSJpc1JlcGx5Q29u
dGVudCIgc3R5bGU9IlBBRERJTkctTEVGVDogMWV4OyBNQVJHSU46IDBweCAwcHggMHB4IDAuOGV4
OyBCT1JERVItTEVGVDogI2NjYyAxcHggc29saWQiPjxicj4KPHNwYW4gc3R5bGU9ImZvbnQtZmFt
aWx5OlNpbVN1bjsiPkRlYXIgY28tYXV0aG9yLDwvc3Bhbj48YnI+CjxzcGFuIHN0eWxlPSJmb250
LWZhbWlseTpTaW1TdW47Ij48YnI+Cjwvc3Bhbj48YnI+CjxzcGFuIHN0eWxlPSJmb250LWZhbWls
eTpTaW1TdW47Ij5JbiB0aGUgYXJ0aWNsZSAiIDxzdHJvbmc+U0xDMUE1IEVuaGFuY2VzIE1hbGln
bmFudCBQaGVub3R5cGVzIFRocm91Z2ggTW9kdWxhdGluZyBGZXJyb3B0b3NpcyBTdGF0dXMgYW5k
IEltbXVuZSBNaWNyb2Vudmlyb25tZW50IGluIEdsaW9tYSA8L3N0cm9uZz4iLCBwcmVwYXJlZCBm
b3IgcHVibGljYXRpb24gaW4gPHN0cm9uZz48ZW0+Q2VsbCBEZWF0aCAmYW1wOyBEaXNlYXNlPC9l
bT48L3N0cm9uZz4sIENoZW5neHVhbiBHdW8gYXNzaXN0ZWQgd2l0aCBzdXBwbGVtZW50YXJ5IGV4
cGVyaW1lbnRzIGR1cmluZyB0aGUgcmV2aXNpb24gcHJvY2Vzcy4gVGhlcmVmb3JlLCBoZSB3YXMg
bGlzdGVkIGFzIGEgY28tYXV0aG9yIG9mIHRoaXMgcGFwZXIuIFRoZSBhdXRob3IgbGlzdCB3YXMg
Y2hhbmdlZCBmcm9tIKGwTGl5aW5nIEhhbiwgWmhvdSBKaW5wZW5nLCBMaSBMZWl5YW5nLCBYdW4g
V3UsIFlpbmd3dSBTaGksIFdlbnhpbmcgQ3VpLCBTaGVuZ2hhbyBaaGFuZywgUWluZyBIdSwgSmlu
IFdhbmcsIEhhbyBCYWksIEhhaXhpYW8gTGl1LCBIYWl5YW4gQ2FvLCBNaW4gQ2hhbywgWWFxaW4g
SHUsIFl1ZXlhbmcgTW91LCBZYW5nIEppYW8sIERheXVuIEZlbmcsIExpYW5nIFdhbmcsIFlhbiBR
daGxIHRvIKGwIExpeWluZyBIYW4sIFpob3UgSmlucGVuZywgTGkgTGVpeWFuZywgWHVuIFd1LCBZ
aW5nd3UgU2hpLCBXZW54aW5nIEN1aSwgU2hlbmdoYW8gWmhhbmcsIFFpbmcgSHUsIEppbiBXYW5n
LCBIYW8gQmFpLCBIYWl4aWFvIExpdSwgQ2hlbmd4dWFuIEd1bywgSGFpeWFuIENhbywgTWluIENo
YW8sIFlhcWluIEh1LCBZdWV5YW5nIE1vdSwgWWFuZyBKaWFvLCBEYXl1biBGZW5nLCBMaWFuZyBX
YW5nLCBZYW4gUXUiLiBJIHdvdWxkIGxpa2UgdG8gaW52aXRlIHlvdSB0byByZXBseSB0aGlzIGVt
YWlsIHdpdGggcmVnYXJkIHRvIHdoZXRoZXIgaGUgc2hvdWxkIGJlIGxpc3RlZCBhcyB0aGUgY28t
YXV0aG9yIG9mIHRoaXMgcGFwZXIuIFRoYW5rIHlvdSE8L3NwYW4+PGJyPgo8YnI+Cjxicj4KPHNw
YW4gc3R5bGU9ImZvbnQtZmFtaWx5OlNpbVN1bjsiIGNsYXNzPSJzcG5FZGl0b3JTaWduIj4gCjxo
ciBjbGFzcz0ic2lnbmF0dXJlLXNlcGFyYXRvciIgYWxpZ249ImxlZnQiIHN0eWxlPSJtYXJnaW46
MC41ZW0gMDt3aWR0aDoxMGVtO2hlaWdodDoxcHg7YmFja2dyb3VuZC1jb2xvcjojOTk5O2JvcmRl
cjpub25lOyI+CllhbiZuYnNwO1F1LCZuYnNwO01ELCZuYnNwO1BoRCwgPGJyPgpQcm9mZXNzb3Im
bmJzcDthbmQmbmJzcDtDaGFpcm1hbiZuYnNwOywgPGJyPgpEZXBhcnRtZW50Jm5ic3A7b2YmbmJz
cDtOZXVyb3N1cmdlcnksIDxicj4KVGFuZ2R1Jm5ic3A7SG9zcGl0YWwsIDxicj4KVGhlJm5ic3A7
Rm91cnRoJm5ic3A7TWlsaXRhcnkmbmJzcDtNZWRpY2FsJm5ic3A7VW5pdmVyc2l0eSwgPGJyPgpO
by4mbmJzcDsxLCZuYnNwO1hpbnNpJm5ic3A7Um9hZCwgPGJyPgpYaSdhbiwmbmJzcDtTaGFhbnhp
Jm5ic3A7NzEwMDM4LCA8YnI+ClAuUi5DaGluYTwvc3Bhbj48L2Jsb2NrcXVvdGU+PC9kaXY+
------=_Part_35054_2007838084.1671165468837--
