# Supplementary material for: SLC1A5 enhances malignant phenotypes through modulating ferroptosis status and immune microenvironment in glioma
Source: Cell Death Dis. 2022 Dec 24;13(12):1071. doi: 10.1038/s41419-022-05526-w (PMC9789994; doi:10.1038/s41419-022-05526-w)
Supplement: Supplementary file 1 — The agreement of the co-authors to the change of author list. [file 41419_2022_5526_MOESM1_ESM.zip › Email Responses of co-authors/1st Liying Han.eml]

Received: from xmbg7.mail.qq.com (unknown [101.91.43.105])
	by mailapp (Coremail) with SMTP id AQoKrAAn_38L95tjlph+AQ--.31931S3;
	Fri, 16 Dec 2022 12:41:48 +0800 (CST)
DKIM-Signature: v=1; a=rsa-sha256; c=relaxed/relaxed; d=qq.com; s=s201512;
	t=1671165276; bh=SWFOWRdZ3W3AbmlBM7LfcsL1Hi9FiSSKk2M/ymw/2/o=;
	h=In-Reply-To:References:From:To:Subject:Date;
	b=gnWaAKhTQteB12WSutWeCF5yd+xYUsitVm1gHZTFmMF3ptpqCV2YfjOXtn83aVbN6
	 H2i1hMVnDkhrFlSzuGiKVgTpQd9H69I8YI11xaHze8iw+/82tzVXJ4omFuX4QEkeR0
	 B0t3gGOhgOUtTBViDQXGR5ZehFdVtxW1ZgenUCYQ=
X-QQ-FEAT: zaIfg0hwV2r9+PcnLg/PjJ1EU7hn1+v3
X-QQ-SSF: 00010000000000F0000000000000
X-QQ-XMAILINFO: NwXd757NTOHxvoYRs+MFTZVkysntflF1HUqhTMjXx49Uem67KxaZq254mR1Tbg
	 3CiIICEzFfNzjZeOZc7DdwkaI7osOl3/OrIQuS41uc6sTUtB+1mL2I0one2bEv//jjfMAdjBjKZa7
	 jqkGzwSJkxoWnc0Nlq/ksf3dHru6t/zB8OCKMnz0B117xFEeNMcJG8ENwE4+gFQWn4zFmLetdYFR4
	 D3jDgKMhO9lAjuYsmjygiR0siMzU1eEI5zvSIj6FYddZPQoUZ9v8LyiZxGQW1gLgwftHF2ePa8s24
	 xIlmoPvmE8kEVgZsfj7UtHlnmC/a81bLoaOEyir3/UB7BzzRGOsR4QToTjjbL26BzQDccrJHcA6CC
	 UUOlcaO8ON1Es2Lir5tpAY+CWIUWo5EdFZsPBSRpPSozxZI3VBGM5cOE4xpHBAI+Po7nTi2azYesi
	 O0l4vlDPdWB6WiiVMKvBmzT5prC93ccbRu6fGvPq9M7qsTgdPqidzljvLl1r4pX4+e9lYGDh0fvRE
	 aoSNJ4rLn2FfAEhELZ4OglXhpWYdyaLoxhgUVPZ7CitRYM0u1KRMyJKxUz8YGLu+rCkpmRYgN2GSY
	 /2ai62yodyRAmru1Ad0BmZCfiJzhM2Clc1+CfVazk39kyLk0cxBkzHwaEt4n78o5KviXiBfGWZCz1
	 zMlyrOwF29x2rRTTQhvkThriFzOQEBiC7id/nAD5gWBcUp80XNHrjdL/TjFR917KUOQW0RMonkwMX
	 H4VEfOJ6/VJHodL6BY5zMA4usAq+Hha+QWcRJpodfZFTtggEskESoQr6+TfqJ5A/WlBKAy3KZW3qm
	 wwseGV0x5NA9k9G+moWw+PEilZhhFMM4F60re1edEcqZM7p5srhcsyIJa9vRPDR2tjSbGuANe9zTn
	 Jfl6hxM26OVRZhamcYh2JmO9Y2s/L2syrqxexu3SLZSXmvdKNIYdwjdlvZzADIcpehs1G37Q7GiIF
	 UQdCP58U9Z2zvY04OPlJfXzUR9AqEMSgKt+2CNykmTT1UA99GrQ5gXzIz2DDS2BNBFtKzRv4Rtu/t
	 7ManL
X-HAS-ATTACH: no
X-QQ-BUSINESS-ORIGIN: 2
X-Originating-IP: 123.139.160.240
In-Reply-To: <638594dd.3a2d.1851889021a.Coremail.yanqu0123@fmmu.edu.cn>
References: <638594dd.3a2d.1851889021a.Coremail.yanqu0123@fmmu.edu.cn>
X-QQ-STYLE: 
X-QQ-mid: webmail541t1671165276t4779277
From: "=?gb18030?B?TG95IEhhbg==?=" <285503362@qq.com>
To: "=?gb18030?B?eWFucXUwMTIz?=" <yanqu0123@fmmu.edu.cn>
Subject: =?gb18030?B?u9i4tKO6VGhlIGNvbmZpcm1hdGlvbiBlbWFpbCBm?=
 =?gb18030?B?b3IgYXV0aG9yIGFkZGl0aW9uLg==?=
Mime-Version: 1.0
Content-Type: multipart/alternative;
	boundary="----=_NextPart_639BF55B_11056C88_632921FF"
Content-Transfer-Encoding: 8Bit
Date: Fri, 16 Dec 2022 12:34:35 +0800
X-Priority: 3
Message-ID: <tencent_0AF4F96F0DDBEAE04A8059B9E194A1173E09@qq.com>
X-QQ-MIME: TCMime 1.0 by Tencent
X-Mailer: QQMail 2.x
X-QQ-Mailer: QQMail 2.x
X-CM-TRANSID:AQoKrAAn_38L95tjlph+AQ--.31931S3
Authentication-Results: mailapp; spf=pass smtp.mail=285503362@qq.com;
X-Coremail-Antispam: 1UD129KBjvJXoW7AFWfWF45Gr1fZrW5CF1UGFg_yoW8KFW3pr
	ZIkr4SkFyxtF45GFWruanrZr15tF1kW3yft3yDWa48Xr1aka9Fvw4jqr18AFyqkry7Zr45
	Jry2vrn3Aw1DZFDanT9S1TB71UUUUUUqnTZGkaVYY2UrUUUUjbIjqfuFe4nvWSU5nxnvy2
	9KBjDU0xBIdaVrnRJUUUlSb7Iv0xC_JF4lb4IE77IF4wAFF20E14v26r1j6r4UM7CIcVAF
	z4kK6r1j6r18M28lY4IEw2IIxxk0rwA2F7IY1VAKz4vEj48ve4kI8wA2z4x0Y4vE2Ix0cI
	8IcVAFwI0_Jr0_JF4l84ACjcxK6xIIjxv20xvEc7CjxVAFwI0_Jr0_Gr1l84ACjcxK6I8E
	87Iv67AKxVWxJVW8Jr1l84ACjcxK6I8E87Iv6xkF7I0E14v26r4j6r4UJwAac4AC62xK8x
	CEY4vEwIxC4wAS0I0E0xvYzxvE52x082IY62kv0487Mc02F40Eb7x2x7xS6r4j6ryUMc02
	F40EFcxC0VAKzVAqx4xG6I80ewAqx4xG64kEw2xG04xIwI0_Gr0_Xr1lYx0E2Ix0cI8IcV
	AFwI0_Jr0_Jr4lYx0Ex4A2jsIE14v26r1j6r4UMcvjeVCFs4IE7xkEbVWUJVW8JwACjcxG
	0xvY0x0EwIxGrwACjI8F5VA0II8E6IAqYI8I648v4I1lFcxC0VAYjxAxZF0Ew4CEw7xC0w
	ACY4xI67k04243AVC20s07M4kEw2IEc2xF0cIa020Ex4CEFs1l7480Y4vEI4kI2Ix0rVAq
	x4xJMx02cVAKzwCY0x0Ix7I2Y4AK64vIr41lcIIF0xvE2Ix0cI8IcVAFwI0_Jr0_JF4lcI
	IF0xvE2Ix0cI8IcVCY1x0267AKxVWUJVW8JwCYIxAIcVC2z280aVAFwI0_Jr0_Gr1lcIIF
	0xvEx4A2jsIEc7CjxVAFwI0_Jr0_Gr1l42xK82IYc2Ij64vIr41l4x8a6x804xWl4I8I3I
	0E4IkC6x0Yz7v_Jr0_Gr1lx2IqxVAqx4xG67AKxVWUGVWUWwC20s026x8GjcxK67AKxVWU
	GVWUWwC2zVAF1VAY17CE14v26r1j6r15MIIYrxkI7VAKI48JMIIF0xvE42xK8VAvwI8IcI
	k0rVWUJVWUCbIYCTnIWIevJa73UjIFyTuYvjfUxl4iUUUUU

This is a multi-part message in MIME format.

------=_NextPart_639BF55B_11056C88_632921FF
Content-Type: text/plain;
	charset="gb18030"
Content-Transfer-Encoding: base64

RGVhciBQcm9mZXNzb3IgUXUsDQogDQombmJzcDsNCiANCkkgaGF2ZSBiZWVuIGluZm9ybWVk
IG9mIHRoZSBhYm92ZSBzaXR1YXRpb24gYW5kIGFncmVlIHRvIGluY2x1ZGUgQ2hlbmd4dWFu
IEd1byBhcyBhIGNvLWF1dGhvciBvZiB0aGlzIHBhcGVyLg0KIA0KJm5ic3A7DQogDQpMaXlp
bmcmbmJzcDtIYW4NCiANCkRlcGFydG1lbnQgb2YgTmV1cm9zdXJnZXJ5LA0KIA0KVGFuZ2R1
IEhvc3BpdGFsLA0KIA0KVGhlIEZvdXJ0aCBNaWxpdGFyeSBNZWRpY2FsIFVuaXZlcnNpdHks
DQogDQpOby4gMSwgWGluc2kgUm9hZCwNCiANClhpJ2FuLCBTaGFhbnhpIDcxMDAzOCwNCiAN
ClAuUi5DaGluYQ0KDQoNCg0KDQoNCi0tLS0tLS0tLS0tLS0tLS0tLSZuYnNwO9StyrzTyrz+
Jm5ic3A7LS0tLS0tLS0tLS0tLS0tLS0tDQq3orz+yMs6ICAgICAgICAgICAgICAgICAgICAg
ICAgICAgICAgICAgICAgICAgICAgICAgICAgICAgICAgICAgICAgICAgICAgICAgICAgICAg
ICAgICAgICAgICAgICAgICAgICAgICAgICAgICAgICAgICAgICAgICAgICAgInlhbnF1MDEy
MyIgICAgICAgICAgICAgICAgICAgICAgICAgICAgICAgICAgICAgICAgICAgICAgICAgICAg
ICAgICAgICAgICAgICAgICAgICAgICAgICAgICAgICA8eWFucXUwMTIzQGZtbXUuZWR1LmNu
Jmd0OzsNCreiy83KsbzkOiZuYnNwOzIwMjLE6jEy1MIxNsjVKNDHxtrO5Skgyc/O5zk6MjUN
CsrVvP7IyzombmJzcDsiTG95IEhhbiI8Mjg1NTAzMzYyQHFxLmNvbSZndDs7ImpwemhvdTEy
IjxqcHpob3UxMkBhbGl5dW4uY29tJmd0OzsiMTkzNDc2NDczNiI8MTkzNDc2NDczNkBxcS5j
b20mZ3Q7OyIyMDExOTEzNDU0IjwyMDExOTEzNDU0QHFxLmNvbSZndDs7IjI2NDUzMDI3MDAi
PDI2NDUzMDI3MDBAcXEuY29tJmd0Ozsid2VueGluZ2N1aSI8d2VueGluZ2N1aUBxcS5jb20m
Z3Q7OyJ6aHNoaGFvIjx6aHNoaGFvQDEyNi5jb20mZ3Q7OyJIUTU2OTE4NDgiPEhRNTY5MTg0
OEAxNjMuY29tJmd0OzsianNzeHpzd2oiPGpzc3h6c3dqQHllYWgubmV0Jmd0OzsiYmFpaGFv
d3ciPGJhaWhhb3d3QDE2My5jb20mZ3Q7OyJoYWlfeGlhb19saXUiPGhhaV94aWFvX2xpdUAx
NjMuY29tJmd0OzsiY2FvaGFpeWFuNyI8Y2FvaGFpeWFuN0AxNjMuY29tJmd0OzsiY2hhb21p
bjIxIjxjaGFvbWluMjFAMTI2LmNvbSZndDs7Imh1eWFxaW45ODk3IjxodXlhcWluOTg5N0Ax
NjMuY29tJmd0OzsibW91eXVleWFuZyI8bW91eXVleWFuZ0AxNjMuY29tJmd0Ozsiamlhb3lh
bmc3Mzc0NTQ3NTEiPGppYW95YW5nNzM3NDU0NzUxQDE2My5jb20mZ3Q7OyJ0ZGZlbmdkeSI8
dGRmZW5nZHlAZm1tdS5lZHUuY24mZ3Q7OyJkcndhbmdsaWFuZyI8ZHJ3YW5nbGlhbmdAMTI2
LmNvbSZndDs7DQoNCtb3zOI6Jm5ic3A7VGhlIGNvbmZpcm1hdGlvbiBlbWFpbCBmb3IgYXV0
aG9yIGFkZGl0aW9uLg0KDQoNCg0KDQogRGVhciBjby1hdXRob3IsDQogDQogDQogSW4gdGhl
IGFydGljbGUgIiBTTEMxQTUgRW5oYW5jZXMgTWFsaWduYW50IFBoZW5vdHlwZXMgVGhyb3Vn
aCBNb2R1bGF0aW5nIEZlcnJvcHRvc2lzIFN0YXR1cyBhbmQgSW1tdW5lIE1pY3JvZW52aXJv
bm1lbnQgaW4gR2xpb21hICIsIHByZXBhcmVkIGZvciBwdWJsaWNhdGlvbiBpbiBDZWxsIERl
YXRoICZhbXA7IERpc2Vhc2UsIENoZW5neHVhbiBHdW8gYXNzaXN0ZWQgd2l0aCBzdXBwbGVt
ZW50YXJ5IGV4cGVyaW1lbnRzIGR1cmluZyB0aGUgcmV2aXNpb24gcHJvY2Vzcy4gVGhlcmVm
b3JlLCBoZSB3YXMgbGlzdGVkIGFzIGEgY28tYXV0aG9yIG9mIHRoaXMgcGFwZXIuIFRoZSBh
dXRob3IgbGlzdCB3YXMgY2hhbmdlZCBmcm9tIKGwTGl5aW5nIEhhbiwgWmhvdSBKaW5wZW5n
LCBMaSBMZWl5YW5nLCBYdW4gV3UsIFlpbmd3dSBTaGksIFdlbnhpbmcgQ3VpLCBTaGVuZ2hh
byBaaGFuZywgUWluZyBIdSwgSmluIFdhbmcsIEhhbyBCYWksIEhhaXhpYW8gTGl1LCBIYWl5
YW4gQ2FvLCBNaW4gQ2hhbywgWWFxaW4gSHUsIFl1ZXlhbmcgTW91LCBZYW5nIEppYW8sIERh
eXVuIEZlbmcsIExpYW5nIFdhbmcsIFlhbiBRdaGxIHRvIKGwIExpeWluZyBIYW4sIFpob3Ug
SmlucGVuZywgTGkgTGVpeWFuZywgWHVuIFd1LCBZaW5nd3UgU2hpLCBXZW54aW5nIEN1aSwg
U2hlbmdoYW8gWmhhbmcsIFFpbmcgSHUsIEppbiBXYW5nLCBIYW8gQmFpLCBIYWl4aWFvIExp
dSwgQ2hlbmd4dWFuIEd1bywgSGFpeWFuIENhbywgTWluIENoYW8sIFlhcWluIEh1LCBZdWV5
YW5nIE1vdSwgWWFuZyBKaWFvLCBEYXl1biBGZW5nLCBMaWFuZyBXYW5nLCBZYW4gUXUiLiBJ
IHdvdWxkIGxpa2UgdG8gaW52aXRlIHlvdSB0byByZXBseSB0aGlzIGVtYWlsIHdpdGggcmVn
YXJkIHRvIHdoZXRoZXIgaGUgc2hvdWxkIGJlIGxpc3RlZCBhcyB0aGUgY28tYXV0aG9yIG9m
IHRoaXMgcGFwZXIuIFRoYW5rIHlvdSENCiANCiANCiAgIA0KIFlhbiBRdSwgTUQsIFBoRCwg
DQogUHJvZmVzc29yIGFuZCBDaGFpcm1hbiAsIA0KIERlcGFydG1lbnQgb2YgTmV1cm9zdXJn
ZXJ5LCANCiBUYW5nZHUgSG9zcGl0YWwsIA0KIFRoZSBGb3VydGggTWlsaXRhcnkgTWVkaWNh
bCBVbml2ZXJzaXR5LCANCiBOby4gMSwgWGluc2kgUm9hZCwgDQogWGknYW4sIFNoYWFueGkg
NzEwMDM4LCANCiBQLlIuQ2hpbmE=

------=_NextPart_639BF55B_11056C88_632921FF
Content-Type: text/html;
	charset="gb18030"
Content-Transfer-Encoding: base64

PG1ldGEgaHR0cC1lcXVpdj0iQ29udGVudC1UeXBlIiBjb250ZW50PSJ0ZXh0L2h0bWw7IGNo
YXJzZXQ9R0IxODAzMCI+PGRpdj48cCBjbGFzcz0iTXNvTm9ybWFsIj48c3BhbiBsYW5nPSJF
Ti1VUyI+RGVhciBQcm9mZXNzb3IgUXUsPG86cD48L286cD48L3NwYW4+PC9wPgoKPHAgY2xh
c3M9Ik1zb05vcm1hbCI+PHNwYW4gbGFuZz0iRU4tVVMiPiZuYnNwOzwvc3Bhbj48L3A+Cgo8
cCBjbGFzcz0iTXNvTm9ybWFsIj48c3BhbiBsYW5nPSJFTi1VUyI+SSBoYXZlIGJlZW4gaW5m
b3JtZWQgb2YgdGhlIGFib3ZlIHNpdHVhdGlvbgphbmQgYWdyZWUgdG8gaW5jbHVkZSBDaGVu
Z3h1YW4gR3VvIGFzIGEgY28tYXV0aG9yIG9mIHRoaXMgcGFwZXIuPG86cD48L286cD48L3Nw
YW4+PC9wPgoKPHAgY2xhc3M9Ik1zb05vcm1hbCI+PHNwYW4gbGFuZz0iRU4tVVMiPiZuYnNw
Ozwvc3Bhbj48L3A+Cgo8cCBjbGFzcz0iTXNvTm9ybWFsIj5MaXlpbmcmbmJzcDtIYW48L3A+
Cgo8cCBjbGFzcz0iTXNvTm9ybWFsIj48c3BhbiBsYW5nPSJFTi1VUyI+RGVwYXJ0bWVudCBv
ZiBOZXVyb3N1cmdlcnksPG86cD48L286cD48L3NwYW4+PC9wPgoKPHAgY2xhc3M9Ik1zb05v
cm1hbCI+PHNwYW4gbGFuZz0iRU4tVVMiPlRhbmdkdSBIb3NwaXRhbCw8bzpwPjwvbzpwPjwv
c3Bhbj48L3A+Cgo8cCBjbGFzcz0iTXNvTm9ybWFsIj48c3BhbiBsYW5nPSJFTi1VUyI+VGhl
IEZvdXJ0aCBNaWxpdGFyeSBNZWRpY2FsIFVuaXZlcnNpdHksPG86cD48L286cD48L3NwYW4+
PC9wPgoKPHAgY2xhc3M9Ik1zb05vcm1hbCI+PHNwYW4gbGFuZz0iRU4tVVMiPk5vLiAxLCBY
aW5zaSBSb2FkLDxvOnA+PC9vOnA+PC9zcGFuPjwvcD4KCjxwIGNsYXNzPSJNc29Ob3JtYWwi
PjxzcGFuIGxhbmc9IkVOLVVTIj5YaSdhbiwgU2hhYW54aSA3MTAwMzgsPG86cD48L286cD48
L3NwYW4+PC9wPgoKPHAgY2xhc3M9Ik1zb05vcm1hbCI+PHNwYW4gbGFuZz0iRU4tVVMiPlAu
Ui5DaGluYTxvOnA+PC9vOnA+PC9zcGFuPjwvcD48L2Rpdj48ZGl2IHN0eWxlPSJwb3NpdGlv
bjogcmVsYXRpdmU7Ij48ZGl2Pjxicj48L2Rpdj48ZGl2Pjxicj48L2Rpdj48ZGl2IHN0eWxl
PSJmb250LXNpemU6IDEycHg7Zm9udC1mYW1pbHk6IEFyaWFsIE5hcnJvdztwYWRkaW5nOjJw
eCAwIDJweCAwOyI+LS0tLS0tLS0tLS0tLS0tLS0tJm5ic3A71K3KvNPKvP4mbmJzcDstLS0t
LS0tLS0tLS0tLS0tLS08L2Rpdj48ZGl2IHN0eWxlPSJmb250LXNpemU6IDEycHg7YmFja2dy
b3VuZDojZWZlZmVmO3BhZGRpbmc6OHB4OyI+PGRpdj48Yj63orz+yMs6PC9iPiAgICAgICAg
ICAgICAgICAgICAgICAgICAgICAgICAgICAgICAgICAgICAgICAgICAgICAgICAgICAgICAg
ICAgICAgICAgICAgICAgICAgICAgICAgICAgICAgICAgICAgICAgICAgICAgICAgICAgICAg
ICAgICJ5YW5xdTAxMjMiICAgICAgICAgICAgICAgICAgICAgICAgICAgICAgICAgICAgICAg
ICAgICAgICAgICAgICAgICAgICAgICAgICAgICAgICAgICAgICAgICAgICAgJmx0O3lhbnF1
MDEyM0BmbW11LmVkdS5jbiZndDs7PC9kaXY+PGRpdj48Yj63osvNyrG85Do8L2I+Jm5ic3A7
MjAyMsTqMTLUwjE2yNUo0MfG2s7lKSDJz87nOToyNTwvZGl2PjxkaXY+PGI+ytW8/sjLOjwv
Yj4mbmJzcDsiTG95IEhhbiImbHQ7Mjg1NTAzMzYyQHFxLmNvbSZndDs7ImpwemhvdTEyIiZs
dDtqcHpob3UxMkBhbGl5dW4uY29tJmd0OzsiMTkzNDc2NDczNiImbHQ7MTkzNDc2NDczNkBx
cS5jb20mZ3Q7OyIyMDExOTEzNDU0IiZsdDsyMDExOTEzNDU0QHFxLmNvbSZndDs7IjI2NDUz
MDI3MDAiJmx0OzI2NDUzMDI3MDBAcXEuY29tJmd0Ozsid2VueGluZ2N1aSImbHQ7d2VueGlu
Z2N1aUBxcS5jb20mZ3Q7OyJ6aHNoaGFvIiZsdDt6aHNoaGFvQDEyNi5jb20mZ3Q7OyJIUTU2
OTE4NDgiJmx0O0hRNTY5MTg0OEAxNjMuY29tJmd0OzsianNzeHpzd2oiJmx0O2pzc3h6c3dq
QHllYWgubmV0Jmd0OzsiYmFpaGFvd3ciJmx0O2JhaWhhb3d3QDE2My5jb20mZ3Q7OyJoYWlf
eGlhb19saXUiJmx0O2hhaV94aWFvX2xpdUAxNjMuY29tJmd0OzsiY2FvaGFpeWFuNyImbHQ7
Y2FvaGFpeWFuN0AxNjMuY29tJmd0OzsiY2hhb21pbjIxIiZsdDtjaGFvbWluMjFAMTI2LmNv
bSZndDs7Imh1eWFxaW45ODk3IiZsdDtodXlhcWluOTg5N0AxNjMuY29tJmd0OzsibW91eXVl
eWFuZyImbHQ7bW91eXVleWFuZ0AxNjMuY29tJmd0Ozsiamlhb3lhbmc3Mzc0NTQ3NTEiJmx0
O2ppYW95YW5nNzM3NDU0NzUxQDE2My5jb20mZ3Q7OyJ0ZGZlbmdkeSImbHQ7dGRmZW5nZHlA
Zm1tdS5lZHUuY24mZ3Q7OyJkcndhbmdsaWFuZyImbHQ7ZHJ3YW5nbGlhbmdAMTI2LmNvbSZn
dDs7PHdicj48L2Rpdj48ZGl2PjwvZGl2PjxkaXY+PGI+1vfM4jo8L2I+Jm5ic3A7VGhlIGNv
bmZpcm1hdGlvbiBlbWFpbCBmb3IgYXV0aG9yIGFkZGl0aW9uLjwvZGl2PjwvZGl2PjxkaXY+
PGJyPjwvZGl2Pjxicj4KPHNwYW4gc3R5bGU9ImZvbnQtZmFtaWx5OlNpbVN1bjsiPkRlYXIg
Y28tYXV0aG9yLDwvc3Bhbj48YnI+CjxzcGFuIHN0eWxlPSJmb250LWZhbWlseTpTaW1TdW47
Ij48YnI+Cjwvc3Bhbj48YnI+CjxzcGFuIHN0eWxlPSJmb250LWZhbWlseTpTaW1TdW47Ij5J
biB0aGUgYXJ0aWNsZSAiIDxzdHJvbmc+U0xDMUE1IEVuaGFuY2VzIE1hbGlnbmFudCBQaGVu
b3R5cGVzIFRocm91Z2ggTW9kdWxhdGluZyBGZXJyb3B0b3NpcyBTdGF0dXMgYW5kIEltbXVu
ZSBNaWNyb2Vudmlyb25tZW50IGluIEdsaW9tYSA8L3N0cm9uZz4iLCBwcmVwYXJlZCBmb3Ig
cHVibGljYXRpb24gaW4gPHN0cm9uZz48ZW0+Q2VsbCBEZWF0aCAmYW1wOyBEaXNlYXNlPC9l
bT48L3N0cm9uZz4sIENoZW5neHVhbiBHdW8gYXNzaXN0ZWQgd2l0aCBzdXBwbGVtZW50YXJ5
IGV4cGVyaW1lbnRzIGR1cmluZyB0aGUgcmV2aXNpb24gcHJvY2Vzcy4gVGhlcmVmb3JlLCBo
ZSB3YXMgbGlzdGVkIGFzIGEgY28tYXV0aG9yIG9mIHRoaXMgcGFwZXIuIFRoZSBhdXRob3Ig
bGlzdCB3YXMgY2hhbmdlZCBmcm9tIKGwTGl5aW5nIEhhbiwgWmhvdSBKaW5wZW5nLCBMaSBM
ZWl5YW5nLCBYdW4gV3UsIFlpbmd3dSBTaGksIFdlbnhpbmcgQ3VpLCBTaGVuZ2hhbyBaaGFu
ZywgUWluZyBIdSwgSmluIFdhbmcsIEhhbyBCYWksIEhhaXhpYW8gTGl1LCBIYWl5YW4gQ2Fv
LCBNaW4gQ2hhbywgWWFxaW4gSHUsIFl1ZXlhbmcgTW91LCBZYW5nIEppYW8sIERheXVuIEZl
bmcsIExpYW5nIFdhbmcsIFlhbiBRdaGxIHRvIKGwIExpeWluZyBIYW4sIFpob3UgSmlucGVu
ZywgTGkgTGVpeWFuZywgWHVuIFd1LCBZaW5nd3UgU2hpLCBXZW54aW5nIEN1aSwgU2hlbmdo
YW8gWmhhbmcsIFFpbmcgSHUsIEppbiBXYW5nLCBIYW8gQmFpLCBIYWl4aWFvIExpdSwgQ2hl
bmd4dWFuIEd1bywgSGFpeWFuIENhbywgTWluIENoYW8sIFlhcWluIEh1LCBZdWV5YW5nIE1v
dSwgWWFuZyBKaWFvLCBEYXl1biBGZW5nLCBMaWFuZyBXYW5nLCBZYW4gUXUiLiBJIHdvdWxk
IGxpa2UgdG8gaW52aXRlIHlvdSB0byByZXBseSB0aGlzIGVtYWlsIHdpdGggcmVnYXJkIHRv
IHdoZXRoZXIgaGUgc2hvdWxkIGJlIGxpc3RlZCBhcyB0aGUgY28tYXV0aG9yIG9mIHRoaXMg
cGFwZXIuIFRoYW5rIHlvdSE8L3NwYW4+PGJyPgo8YnI+Cjxicj4KPHNwYW4gc3R5bGU9ImZv
bnQtZmFtaWx5OlNpbVN1bjsiIGNsYXNzPSJzcG5FZGl0b3JTaWduIj4gCjxociBjbGFzcz0i
c2lnbmF0dXJlLXNlcGFyYXRvciIgYWxpZ249ImxlZnQiIHN0eWxlPSJtYXJnaW46MC41ZW0g
MDt3aWR0aDoxMGVtO2hlaWdodDoxcHg7YmFja2dyb3VuZC1jb2xvcjojOTk5O2JvcmRlcjpu
b25lOyI+CllhbiBRdSwgTUQsIFBoRCwgPGJyPgpQcm9mZXNzb3IgYW5kIENoYWlybWFuICwg
PGJyPgpEZXBhcnRtZW50IG9mIE5ldXJvc3VyZ2VyeSwgPGJyPgpUYW5nZHUgSG9zcGl0YWws
IDxicj4KVGhlIEZvdXJ0aCBNaWxpdGFyeSBNZWRpY2FsIFVuaXZlcnNpdHksIDxicj4KTm8u
IDEsIFhpbnNpIFJvYWQsIDxicj4KWGknYW4sIFNoYWFueGkgNzEwMDM4LCA8YnI+ClAuUi5D
aGluYTwvc3Bhbj48L2Rpdj4=

------=_NextPart_639BF55B_11056C88_632921FF--
