# Supplementary material for: SLC1A5 enhances malignant phenotypes through modulating ferroptosis status and immune microenvironment in glioma
Source: Cell Death Dis. 2022 Dec 24;13(12):1071. doi: 10.1038/s41419-022-05526-w (PMC9789994; doi:10.1038/s41419-022-05526-w)
Supplement: Supplementary file 1 — The agreement of the co-authors to the change of author list. [file 41419_2022_5526_MOESM1_ESM.zip › Email Responses of co-authors/2nd Jinpeng Zhou.eml]

Received: from out30-28.freemail.mail.aliyun.com (unknown [115.124.30.28])
	by mailapp (Coremail) with SMTP id AQoKrACncX3Y7Jtj7m1+AQ--.43338S3;
	Fri, 16 Dec 2022 11:58:17 +0800 (CST)
DKIM-Signature:v=1; a=rsa-sha256; c=relaxed/relaxed;
	d=aliyun.com; s=s1024;
	t=1671162665; h=Date:From:To:Message-ID:Subject:MIME-Version:Content-Type;
	bh=P5LVAnL/2Nv42nilQORhuWIITmXLBy9wfvNUhTJV7MY=;
	b=mrOF69wtMmPMLOjEXHOMkkj/2HejnWBdImnVoELeXPEVGWR6fzkYtSxP9de3DhVtULG2D8EqVelA46Py9UzfHGes5vuohafVBtWGiIGHGFBJdfzXBLMe1l1+UsEuaB1dGiPZaHiFc20U/2Auu4hsrCnp7tDEp5zhNA1DrkA83PA=
X-Alimail-AntiSpam:AC=PASS;BC=-1|-1;BR=01201311R391e2;CH=green;DM=||false|;DS=||;FP=0|-1|-1|-1|0|-1|-1|-1;HT=ay29a033018046049;MF=jpzhou12@aliyun.com;NM=1;PH=DW;RN=1;RT=1;SR=0;TI=alimail_yun_ios.COREAPIce51d80ec70d4010a91358570891e30c;
Received: from WS-web (jpzhou12@aliyun.com[alimail_yun_ios.COREAPIce51d80ec70d4010a91358570891e30c]) at Fri, 16 Dec 2022 11:51:05 +0800
Date: Fri, 16 Dec 2022 11:51:05 +0800
From: "jpzhou12" <jpzhou12@aliyun.com>
Return-Path: "jpzhou12" <jpzhou12@aliyun.com>
To: "Yan 2021 MBP" <yanqu0123@fmmu.edu.cn>
Message-ID: <93299960-d49c-43cc-b9b7-146809a53692.jpzhou12@aliyun.com>
Subject: =?UTF-8?B?UmU6VGhlIGNvbmZpcm1hdGlvbiBlbWFpbCBmb3IgYXV0aG9yIGFkZGl0aW9uLg==?=
X-Priority: 3
X-Mailer: [Alimail-Mailagent]
MIME-Version: 1.0
In-Reply-To: <638594dd.3a2d.1851889021a.Coremail.yanqu0123@fmmu.edu.cn>
References: <638594dd.3a2d.1851889021a.Coremail.yanqu0123@fmmu.edu.cn>
Content-Type: multipart/alternative;
  boundary="----=ALIBOUNDARY_40703_7fa4f8790700_639beb29_f67b"
X-CM-TRANSID:AQoKrACncX3Y7Jtj7m1+AQ--.43338S3
Authentication-Results: mailapp; spf=pass smtp.mail=jpzhou12@aliyun.co
	m;
X-Coremail-Antispam: 1UD129KBjvJXoW7KFW7ZFWUtryrAryxJFWxXrb_yoW8uFWfpr
	ZIgF42yFWxGF15K3yrCws7Cr1UtFWkWF4Sq3yDGas5Xr1a9FZFqw4jqry8C34UX34IyF45
	JrWjvr93A3ZrZFDanT9S1TB71UUUUUUqnTZGkaVYY2UrUUUUjbIjqfuFe4nvWSU8nxnvy2
	9KBjDU0xBIdaVrnRJUUUmqb7Iv0xC_Ar1lb4IE77IF4wAFF20E14v26r1j6r4UM7CIcVAF
	z4kK6r1j6r18M28lY4IEw2IIxxk0rwA2F7IY1VAKz4vEj48ve4kI8wA2z4x0Y4vE2Ix0cI
	8IcVAFwI0_Jr0_JF4l84ACjcxK6xIIjxv20xvEc7CjxVAFwI0_Jr0_Gr1l84ACjcxK6I8E
	87Iv67AKxVWUJVW8JwA2z4x0Y4vEx4A2jsIEc7CjxVAFwI0_Jr0_Gr1lnxkEFVAIw20F6c
	xK64vIFxWle2I262IYc4CY6c8Ij28IcVAaY2xG8wAqx4xG64xvF2IEw4CE5I8CrVC2j2Wl
	Yx0E2Ix0cI8IcVAFwI0_Jr0_Jr4lYx0Ex4A2jsIE14v26r1j6r4UMcvjeVCFs4IE7xkEbV
	WUJVW8JwACjcxG0xvY0x0EwIxGrwACjI8F5VA0II8E6IAqYI8I648v4I1lFcxC0VAYjxAx
	ZF0Ew4CEw7xC0wACY4xI67k04243AVC20s07Mx02cVAKzwCY0x0Ix7I2Y4AK64vIr41lcI
	IF0xvE2Ix0cI8IcVAFwI0_Jr0_JF4lcIIF0xvE2Ix0cI8IcVCY1x0267AKxVWUJVW8JwCY
	IxAIcVC2z280aVAFwI0_Jr0_Gr1lcIIF0xvEx4A2jsIEc7CjxVAFwI0_Jr0_Gr1l42xK82
	IYc2Ij64vIr41l4x8a6x804xWl4I8I3I0E4IkC6x0Yz7v_Jr0_Gr1l4IxYO2xFxVAFwI0_
	Jrv_JF1lx2IqxVAqx4xG67AKxVWUGVWUWwC20s026x8GjcxK67AKxVWUGVWUWwC2zVAF1V
	AY17CE14v26r1j6r15MIIYrxkI7VAKI48JMIIF0xvE42xK8VAvwI8IcIk0rVWUJVWUCbIY
	CTnIWIevJa73UjIFyTuYvjfUz380DUUUU

------=ALIBOUNDARY_40703_7fa4f8790700_639beb29_f67b
Content-Type: text/plain; charset="UTF-8"
Content-Transfer-Encoding: base64

RGVhciBQcm9mZXNzb3IgUXUsClRoYW5rIHlvdSBmb3IgeW91ciBlbWFpbC4gSSBoYXZlIGxlYXJu
ZWQgYWJvdXQgdGhpcyBjaGFuZ2UgYW5kIGFncmVlIHRvIGluY2x1ZGUgQ2hlbmd4dWFuIEd1byBh
cyBhIGNvLWF1dGhvciBvZiB0aGlzIHBhcGVyLgoKU2luY2VyZWx577yMCkppbnBlbmcgWmhvdQpE
ZXBhcnRtZW50IG9mIE5ldXJvc3VyZ2VyeSwKVGFuZ2R1IEhvc3BpdGFsLApUaGUgRm91cnRoIE1p
bGl0YXJ5IE1lZGljYWwgVW5pdmVyc2l0eSwKTm8uIDEsIFhpbnNpIFJvYWQsClhpJ2FuIDcxMDAz
OCwgUC5SLiBDaGluYQoKCgoKIC0tLS0tLS0tLS0tLS0tLS0tLeWOn+Wni+mCruS7tiAtLS0tLS0t
LS0tLS0tLS0tLS0K5Y+R5Lu25Lq6OllhbiAyMDIxIE1CUCA8eWFucXUwMTIzQGZtbXUuZWR1LmNu
Pgrml6XmnJ86RnJpIERlYyAxNiAwOToxODowMyAyMDIyCuaUtuS7tuS6ujoyODU1MDMzNjIgPDI4
NTUwMzM2MkBxcS5jb20+LCBKaW5wZW5nIFpob3UgPGpwemhvdTEyQGFsaXl1bi5jb20+LCA8MTkz
NDc2NDczNkBxcS5jb20+LCA8MjAxMTkxMzQ1NEBxcS5jb20+LCA8MjY0NTMwMjcwMEBxcS5jb20+
LCA8d2VueGluZ2N1aUBxcS5jb20+LCA8emhzaGhhb0AxMjYuY29tPiwgPEhRNTY5MTg0OEAxNjMu
Y29tPiwgPGpzc3h6c3dqQHllYWgubmV0PiwgPGJhaWhhb3d3QDE2My5jb20+LCA8aGFpX3hpYW9f
bGl1QDE2My5jb20+LCA8Y2FvaGFpeWFuN0AxNjMuY29tPiwgPGNoYW9taW4yMUAxMjYuY29tPiwg
PGh1eWFxaW45ODk3QDE2My5jb20+LCA8bW91eXVleWFuZ0AxNjMuY29tPiwgPGppYW95YW5nNzM3
NDU0NzUxQDE2My5jb20+LCA8dGRmZW5nZHlAZm1tdS5lZHUuY24+LCA8ZHJ3YW5nbGlhbmdAMTI2
LmNvbT4K5Li76aKYOlRoZSBjb25maXJtYXRpb24gZW1haWwgZm9yIGF1dGhvciBhZGRpdGlvbi4K
CkRlYXIgY28tYXV0aG9yLAoKCkluIHRoZSBhcnRpY2xlICIgU0xDMUE1IEVuaGFuY2VzIE1hbGln
bmFudCBQaGVub3R5cGVzIFRocm91Z2ggTW9kdWxhdGluZyBGZXJyb3B0b3NpcyBTdGF0dXMgYW5k
IEltbXVuZSBNaWNyb2Vudmlyb25tZW50IGluIEdsaW9tYSAiLCBwcmVwYXJlZCBmb3IgcHVibGlj
YXRpb24gaW4gQ2VsbCBEZWF0aCAmIERpc2Vhc2UsIENoZW5neHVhbiBHdW8gYXNzaXN0ZWQgd2l0
aCBzdXBwbGVtZW50YXJ5IGV4cGVyaW1lbnRzIGR1cmluZyB0aGUgcmV2aXNpb24gcHJvY2Vzcy4g
VGhlcmVmb3JlLCBoZSB3YXMgbGlzdGVkIGFzIGEgY28tYXV0aG9yIG9mIHRoaXMgcGFwZXIuIFRo
ZSBhdXRob3IgbGlzdCB3YXMgY2hhbmdlZCBmcm9tIOKAnExpeWluZyBIYW4sIFpob3UgSmlucGVu
ZywgTGkgTGVpeWFuZywgWHVuIFd1LCBZaW5nd3UgU2hpLCBXZW54aW5nIEN1aSwgU2hlbmdoYW8g
WmhhbmcsIFFpbmcgSHUsIEppbiBXYW5nLCBIYW8gQmFpLCBIYWl4aWFvIExpdSwgSGFpeWFuIENh
bywgTWluIENoYW8sIFlhcWluIEh1LCBZdWV5YW5nIE1vdSwgWWFuZyBKaWFvLCBEYXl1biBGZW5n
LCBMaWFuZyBXYW5nLCBZYW4gUXXigJ0gdG8g4oCcIExpeWluZyBIYW4sIFpob3UgSmlucGVuZywg
TGkgTGVpeWFuZywgWHVuIFd1LCBZaW5nd3UgU2hpLCBXZW54aW5nIEN1aSwgU2hlbmdoYW8gWmhh
bmcsIFFpbmcgSHUsIEppbiBXYW5nLCBIYW8gQmFpLCBIYWl4aWFvIExpdSwgQ2hlbmd4dWFuIEd1
bywgSGFpeWFuIENhbywgTWluIENoYW8sIFlhcWluIEh1LCBZdWV5YW5nIE1vdSwgWWFuZyBKaWFv
LCBEYXl1biBGZW5nLCBMaWFuZyBXYW5nLCBZYW4gUXUiLiBJIHdvdWxkIGxpa2UgdG8gaW52aXRl
IHlvdSB0byByZXBseSB0aGlzIGVtYWlsIHdpdGggcmVnYXJkIHRvIHdoZXRoZXIgaGUgc2hvdWxk
IGJlIGxpc3RlZCBhcyB0aGUgY28tYXV0aG9yIG9mIHRoaXMgcGFwZXIuIFRoYW5rIHlvdSEKCgog
WWFuIFF1LCBNRCwgUGhELCAKIFByb2Zlc3NvciBhbmQgQ2hhaXJtYW4gLCAKIERlcGFydG1lbnQg
b2YgTmV1cm9zdXJnZXJ5LCAKIFRhbmdkdSBIb3NwaXRhbCwgCiBUaGUgRm91cnRoIE1pbGl0YXJ5
IE1lZGljYWwgVW5pdmVyc2l0eSwgCiBOby4gMSwgWGluc2kgUm9hZCwgCiBYaSdhbiwgU2hhYW54
aSA3MTAwMzgsIAogUC5SLkNoaW5h
------=ALIBOUNDARY_40703_7fa4f8790700_639beb29_f67b
Content-Type: text/html; charset="UTF-8"
Content-Transfer-Encoding: base64

PGRpdiBpZD0ibWFpbGJveC1jb252ZXJzYXRpb24iPjxkaXY+RGVhciBQcm9mZXNzb3IgUXUsPC9k
aXY+PGRpdj5UaGFuayB5b3UgZm9yIHlvdXIgZW1haWwuIEkgaGF2ZSBsZWFybmVkIGFib3V0IHRo
aXMgY2hhbmdlIGFuZCBhZ3JlZSB0byBpbmNsdWRlIENoZW5neHVhbiBHdW8gYXMgYSBjby1hdXRo
b3Igb2YgdGhpcyBwYXBlci48L2Rpdj48ZGl2Pjxicj48L2Rpdj48ZGl2PlNpbmNlcmVsee+8jDwv
ZGl2PjxkaXY+SmlucGVuZyBaaG91PC9kaXY+PGRpdj5EZXBhcnRtZW50IG9mIE5ldXJvc3VyZ2Vy
eSw8L2Rpdj48ZGl2PlRhbmdkdSBIb3NwaXRhbCw8L2Rpdj48ZGl2PlRoZSBGb3VydGggTWlsaXRh
cnkgTWVkaWNhbCBVbml2ZXJzaXR5LDwvZGl2PjxkaXY+Tm8uIDEsIFhpbnNpIFJvYWQsPC9kaXY+
PGRpdj5YaSdhbiA3MTAwMzgsIFAuUi4gQ2hpbmE8L2Rpdj48ZGl2Pjxicj48L2Rpdj48ZGl2Pjxi
cj48L2Rpdj48ZGl2Pjxicj48L2Rpdj48YmxvY2txdW90ZT48ZGl2PjxkaXYgc3R5bGU9ImZvbnQt
c2l6ZTogNzAlIj4gLS0tLS0tLS0tLS0tLS0tLS0t5Y6f5aeL6YKu5Lu2IC0tLS0tLS0tLS0tLS0t
LS0tLTwvZGl2PjxkaXY+PHNwYW4gY2xhc3M9ImZvcndhcmQtaGVhZGVyLXRpdGxlIj7lj5Hku7bk
uro6PC9zcGFuPllhbiAyMDIxIE1CUCAmbHQ7eWFucXUwMTIzQGZtbXUuZWR1LmNuJmd0OzwvZGl2
PjxkaXY+PHNwYW4gY2xhc3M9ImZvcndhcmQtaGVhZGVyLXRpdGxlIj7ml6XmnJ86PC9zcGFuPkZy
aSBEZWMgMTYgMDk6MTg6MDMgMjAyMjwvZGl2PjxkaXY+PHNwYW4gY2xhc3M9ImZvcndhcmQtaGVh
ZGVyLXRpdGxlIj7mlLbku7bkuro6PC9zcGFuPjI4NTUwMzM2MiAmbHQ7Mjg1NTAzMzYyQHFxLmNv
bSZndDssIEppbnBlbmcgWmhvdSAmbHQ7anB6aG91MTJAYWxpeXVuLmNvbSZndDssICAmbHQ7MTkz
NDc2NDczNkBxcS5jb20mZ3Q7LCAgJmx0OzIwMTE5MTM0NTRAcXEuY29tJmd0OywgICZsdDsyNjQ1
MzAyNzAwQHFxLmNvbSZndDssICAmbHQ7d2VueGluZ2N1aUBxcS5jb20mZ3Q7LCAgJmx0O3poc2ho
YW9AMTI2LmNvbSZndDssICAmbHQ7SFE1NjkxODQ4QDE2My5jb20mZ3Q7LCAgJmx0O2pzc3h6c3dq
QHllYWgubmV0Jmd0OywgICZsdDtiYWloYW93d0AxNjMuY29tJmd0OywgICZsdDtoYWlfeGlhb19s
aXVAMTYzLmNvbSZndDssICAmbHQ7Y2FvaGFpeWFuN0AxNjMuY29tJmd0OywgICZsdDtjaGFvbWlu
MjFAMTI2LmNvbSZndDssICAmbHQ7aHV5YXFpbjk4OTdAMTYzLmNvbSZndDssICAmbHQ7bW91eXVl
eWFuZ0AxNjMuY29tJmd0OywgICZsdDtqaWFveWFuZzczNzQ1NDc1MUAxNjMuY29tJmd0OywgICZs
dDt0ZGZlbmdkeUBmbW11LmVkdS5jbiZndDssICAmbHQ7ZHJ3YW5nbGlhbmdAMTI2LmNvbSZndDs8
L2Rpdj48ZGl2PjxzcGFuIGNsYXNzPSJmb3J3YXJkLWhlYWRlci10aXRsZSI+5Li76aKYOjwvc3Bh
bj5UaGUgY29uZmlybWF0aW9uIGVtYWlsIGZvciBhdXRob3IgYWRkaXRpb24uPC9kaXY+PC9kaXY+
PGRpdj48YmxvY2txdW90ZSBjbGFzcz0iZ21haWxfcXVvdGUiPjxicj4KPHNwYW4gc3R5bGU9ImZv
bnQtZmFtaWx5OiBzaW1zdW47Ij5EZWFyIGNvLWF1dGhvciw8L3NwYW4+PGJyPgo8c3BhbiBzdHls
ZT0iZm9udC1mYW1pbHk6IHNpbXN1bjsiPjxicj4KPC9zcGFuPjxicj4KPHNwYW4gc3R5bGU9ImZv
bnQtZmFtaWx5OiBzaW1zdW47Ij5JbiB0aGUgYXJ0aWNsZSAiIDxzdHJvbmc+U0xDMUE1IEVuaGFu
Y2VzIE1hbGlnbmFudCBQaGVub3R5cGVzIFRocm91Z2ggTW9kdWxhdGluZyBGZXJyb3B0b3NpcyBT
dGF0dXMgYW5kIEltbXVuZSBNaWNyb2Vudmlyb25tZW50IGluIEdsaW9tYSA8L3N0cm9uZz4iLCBw
cmVwYXJlZCBmb3IgcHVibGljYXRpb24gaW4gPHN0cm9uZz48ZW0+Q2VsbCBEZWF0aCAmYW1wOyBE
aXNlYXNlPC9lbT48L3N0cm9uZz4sIENoZW5neHVhbiBHdW8gYXNzaXN0ZWQgd2l0aCBzdXBwbGVt
ZW50YXJ5IGV4cGVyaW1lbnRzIGR1cmluZyB0aGUgcmV2aXNpb24gcHJvY2Vzcy4gVGhlcmVmb3Jl
LCBoZSB3YXMgbGlzdGVkIGFzIGEgY28tYXV0aG9yIG9mIHRoaXMgcGFwZXIuIFRoZSBhdXRob3Ig
bGlzdCB3YXMgY2hhbmdlZCBmcm9tIOKAnExpeWluZyBIYW4sIFpob3UgSmlucGVuZywgTGkgTGVp
eWFuZywgWHVuIFd1LCBZaW5nd3UgU2hpLCBXZW54aW5nIEN1aSwgU2hlbmdoYW8gWmhhbmcsIFFp
bmcgSHUsIEppbiBXYW5nLCBIYW8gQmFpLCBIYWl4aWFvIExpdSwgSGFpeWFuIENhbywgTWluIENo
YW8sIFlhcWluIEh1LCBZdWV5YW5nIE1vdSwgWWFuZyBKaWFvLCBEYXl1biBGZW5nLCBMaWFuZyBX
YW5nLCBZYW4gUXXigJ0gdG8g4oCcIExpeWluZyBIYW4sIFpob3UgSmlucGVuZywgTGkgTGVpeWFu
ZywgWHVuIFd1LCBZaW5nd3UgU2hpLCBXZW54aW5nIEN1aSwgU2hlbmdoYW8gWmhhbmcsIFFpbmcg
SHUsIEppbiBXYW5nLCBIYW8gQmFpLCBIYWl4aWFvIExpdSwgQ2hlbmd4dWFuIEd1bywgSGFpeWFu
IENhbywgTWluIENoYW8sIFlhcWluIEh1LCBZdWV5YW5nIE1vdSwgWWFuZyBKaWFvLCBEYXl1biBG
ZW5nLCBMaWFuZyBXYW5nLCBZYW4gUXUiLiBJIHdvdWxkIGxpa2UgdG8gaW52aXRlIHlvdSB0byBy
ZXBseSB0aGlzIGVtYWlsIHdpdGggcmVnYXJkIHRvIHdoZXRoZXIgaGUgc2hvdWxkIGJlIGxpc3Rl
ZCBhcyB0aGUgY28tYXV0aG9yIG9mIHRoaXMgcGFwZXIuIFRoYW5rIHlvdSE8L3NwYW4+PGJyPgo8
YnI+Cjxicj4KPHNwYW4gc3R5bGU9ImZvbnQtZmFtaWx5OiBzaW1zdW47IiBjbGFzcz0ic3BuRWRp
dG9yU2lnbiI+IAo8aHIgY2xhc3M9InNpZ25hdHVyZS1zZXBhcmF0b3IiIGFsaWduPSJsZWZ0IiBz
dHlsZT0ibWFyZ2luOiAwLjVlbSAwO3dpZHRoOiAxMC4wZW07aGVpZ2h0OiAxLjBweDtiYWNrZ3Jv
dW5kLWNvbG9yOiAjOTk5OTk5O2JvcmRlcjogbm9uZTsiPgpZYW4mbmJzcDtRdSwmbmJzcDtNRCwm
bmJzcDtQaEQsIDxicj4KUHJvZmVzc29yJm5ic3A7YW5kJm5ic3A7Q2hhaXJtYW4mbmJzcDssIDxi
cj4KRGVwYXJ0bWVudCZuYnNwO29mJm5ic3A7TmV1cm9zdXJnZXJ5LCA8YnI+ClRhbmdkdSZuYnNw
O0hvc3BpdGFsLCA8YnI+ClRoZSZuYnNwO0ZvdXJ0aCZuYnNwO01pbGl0YXJ5Jm5ic3A7TWVkaWNh
bCZuYnNwO1VuaXZlcnNpdHksIDxicj4KTm8uJm5ic3A7MSwmbmJzcDtYaW5zaSZuYnNwO1JvYWQs
IDxicj4KWGknYW4sJm5ic3A7U2hhYW54aSZuYnNwOzcxMDAzOCwgPGJyPgpQLlIuQ2hpbmE8L3Nw
YW4+PC9ibG9ja3F1b3RlPjwvZGl2PjwvYmxvY2txdW90ZT48L2Rpdj4=
------=ALIBOUNDARY_40703_7fa4f8790700_639beb29_f67b--
