# Supplementary material for: SLC1A5 enhances malignant phenotypes through modulating ferroptosis status and immune microenvironment in glioma
Source: Cell Death Dis. 2022 Dec 24;13(12):1071. doi: 10.1038/s41419-022-05526-w (PMC9789994; doi:10.1038/s41419-022-05526-w)
Supplement: Supplementary file 1 — The agreement of the co-authors to the change of author list. [file 41419_2022_5526_MOESM1_ESM.zip › Email Responses of co-authors/3rd Leiyang Li.eml]

Received: from xmbg7.mail.qq.com (unknown [101.91.43.54])
	by mailapp (Coremail) with SMTP id AQoKrADnvn8K6ZtjdV1+AQ--.30254S3;
	Fri, 16 Dec 2022 11:42:03 +0800 (CST)
DKIM-Signature: v=1; a=rsa-sha256; c=relaxed/relaxed; d=qq.com; s=s201512;
	t=1671161692; bh=qGobolmWIp1DANDon6wAFPIV+0CeOiFo2XqmzQFyZ1Q=;
	h=From:To:Subject:Date;
	b=v+gzL18SMxlCW5nfTqnLyeIr4dNO/tnMZ1qM8pBfjLdiAJi+tMEB/dMyYFAvQGgJK
	 jVHDfNk30/UvA/MGzfhJvAM+M3NohGEh61BsntmNFp7ZP3YAHQvdWgIeCuqodBlR7z
	 aYDDHhXtZlyyR0qdiKfFKOYmF8fGBi7w3t3eu1TA=
X-QQ-FEAT: zaIfg0hwV2rIhX1VnCHxNP7LGeLVa3Z7
X-QQ-SSF: 00010000000000F0000000000000
X-QQ-XMAILINFO: NAcdcu2sVSfAW/EfBPyWW3ZH+jGSgRyHOiXSONRgHrHDsGBIOqDd7AyfB7wDdx
	 Kt98h3PtBq3X3OETHf5y6Cr4zfWGtbzTbGVMJVg0TmnzEE6Xk1RBvW41f/rM+k69HJIXwlT9rMzm4
	 Ml1iJv3Vn4dkf9lF+0H6uuSLskhJ15KeTNnddTV/vrFv9ZjtxN8eA0SekPbnRSzsSD6vtxiz+NsiW
	 lC4WXXK/SqwpB/lmavEjrN31UCpwFgdQV11kgsU1J+GTvX9kPgSYusFLByhYFqes02fv5NgEViA8Y
	 XtokMNA0zEtZjv5hYG4ScU6bT4+alJN461yhx8FE35LwQQp96OogrecDan6bKScHcmt8usliC+xqz
	 VostfCcYcKEuamXiZ7pqcnCPTWkNgDawHQZDKlDQAZDqcmzlx/VtNKHywM0y6qklYJd5cwdSojwZJ
	 egmEA9nxNq1yfzMRtOE6JRtbg5mxN6XrGrFSzbqTzt6wDLnDfKgYz62w8nxMD41z5Xh2OiSDsUf1v
	 /bjIQIw8HAlzd/yKQQ9+rrxpgEdv8ASws3gfK+EeDNm8j9EHgfiLWLqmUIfA6nLDq/MR47IzFbQM0
	 sMRZaW9+oxafTreeEEh0UJAj0Nkzi/xJKS/utIlq1bI+InXgUDbC4nj1jHJ0chQXUGbdupnBUvJfM
	 Vt6RtIUkKv6kkC81n/kWEul1u8yHxfFb13ZWrmpHnqaM2/l9HNafgYBFZ6HFt/kfZMqxjYWkJyfSm
	 8SVhP2zaA338aI+6dEjWzvmR1tlyZ442SXj/w9Q99iKunD5Q//Xn7t0zMSVqalYl3/jwFRpvJMkqD
	 YYF3aw2dUkIGg2RqZTL76gEg+0/fPBLHT/NhFOgrhTHh6CqU2ST205K5QvS/iDTaausIFcLjl2lHt
	 /EXTI0Lwqmd9+2NR37OqZKtXK7evVyJLX/NzS2q76RAf1ttQb9eGQ6ByFn44Q2SgaVtl34W0HAH0W
	 F00G7GugiTMQ3/dGAUUGsfBg+PxaCiYN9NunKRC8yNX5X807GLkT4Lx1Z2+JtUoLMY3JtbBJhCpMe
	 zU4GN6gK4Nj4UAfI=
X-HAS-ATTACH: no
X-QQ-BUSINESS-ORIGIN: 2
X-Originating-IP: 117.61.43.66
X-QQ-STYLE: 
X-QQ-mid: webmail321t1671161691t7831875
From: "=?gb18030?B?1La54g==?=" <1934764736@qq.com>
To: "=?gb18030?B?eWFucXUwMTIz?=" <yanqu0123@fmmu.edu.cn>
Subject: =?gb18030?B?u9i4tKO6VGhlIGNvbmZpcm1hdGlvbiBlbWFpbCBm?=
 =?gb18030?B?b3IgYXV0aG9yIGFkZGl0aW9uLg==?=
Mime-Version: 1.0
Content-Type: multipart/alternative;
	boundary="----=_NextPart_639BE75B_11C8FD90_7108D87D"
Content-Transfer-Encoding: 8Bit
Date: Fri, 16 Dec 2022 11:34:51 +0800
X-Priority: 3
Message-ID: <tencent_888F3DEE1A6F4CCC998A1CAA120B3F2FBC06@qq.com>
X-QQ-MIME: TCMime 1.0 by Tencent
X-Mailer: QQMail 2.x
X-QQ-Mailer: QQMail 2.x
X-CM-TRANSID:AQoKrADnvn8K6ZtjdV1+AQ--.30254S3
Authentication-Results: mailapp; spf=pass smtp.mail=1934764736@qq.com;
X-Coremail-Antispam: 1UD129KBjvJXoWxAw18XFW7Xw1rZryfGw4fAFb_yoW5Gw15pr
	y3Kr47tFyxJF1UJrWF9ws8Ar1UtF1kWw4rtrn8JF18Xr1YkF4Dtw1jqr18ArWUAryDZr1U
	JryUZr9xJ34UAFDanT9S1TB71UUUUUUqnTZGkaVYY2UrUUUUjbIjqfuFe4nvWSU5nxnvy2
	9KBjDU0xBIdaVrnRJUUUpq14x267AKxVWUJVW8JwAFIxvE14AKwVWUJVWUGwA2ocxC64kI
	II0Yj41l84x0c7CEw4AK67xGY2AK021l84ACjcxK6xIIjxv20xvE14v26r1I6r4UM28EF7
	xvwVC0I7IYx2IY6xkF7I0E14v26r1j6r4UM28EF7xvwVC2z280aVAFwI0_Gr0_Cr1l84AC
	jcxK6I8E87Iv6xkF7I0E14v26r4j6r4UJwAac4AC62xK8xCEY4vEwIxC4wAS0I0E0xvYzx
	vE52x082IY62kv0487Mc02F40Eb7x2x7xS6r1j6r4UMc02F40EFcxC0VAKzVAqx4xG6I80
	ewAqx4xG64kEw2xG04xIwI0_Gr0_Xr1l5I8CrVC2j2CEjI02ccxYII8I67AEr4CY67k08w
	Aqx4xG6I80eVAI3cIFxVC2b4A2awAv7VC0I7IYx2IY67AKxVWUJVWUGwAv7VC2z280aVAF
	wI0_Jr0_Gr1lOx8S6xCaFVCjc4AY6r1j6r4UM4x0Y48IcxkI7VAKI48JM4x0x7Aq67IIx4
	CEVc8vx2IErcIFxwACY4xI67k04243AVAKzVAKj4xxM4xvF2IEb7IF0Fy26I8I3I1lw4AK
	0VCY07AIYIkI8VC2zVAC3wCjr7xvwVCIw2I0I7xG6c02F41l7I0Y6sxI4wCY0x0Ix7I2Y4
	AK64vIr41lcIIF0xvE2Ix0cI8IcVAFwI0_Jr0_JF4lcIIF0xvE2Ix0cI8IcVCY1x0267AK
	xVWUJVW8JwCYIxAIcVC2z280aVAFwI0_Jr0_Gr1lcIIF0xvEx4A2jsIEc7CjxVAFwI0_Jr
	0_Gr1l42xK82IYc2Ij64vIr41l4x8a6x804xWl4I8I3I0E4IkC6x0Yz7v_Jr0_Gr1lx2Iq
	xVAqx4xG67AKxVWUGVWUWwC20s026x8GjcxK67AKxVWUGVWUWwC2zVAF1VAY17CE14v26r
	1j6r15MIIYrxkI7VAKI48JMIIF0xvE42xK8VAvwI8IcIk0rVWUJVWUCbIYCTnIWIevJa73
	UjIFyTuYvjTRt9N3UUUUU

This is a multi-part message in MIME format.

------=_NextPart_639BE75B_11C8FD90_7108D87D
Content-Type: text/plain;
	charset="gb18030"
Content-Transfer-Encoding: base64

RGVhciBQcm9mZXNzb3IgUXUsDQoNCiZuYnNwO0kgaGF2ZSBiZWVuIGluZm9ybWVkIG9mIHRo
ZSBhYm92ZSBzaXR1YXRpb24gYW5kIGFncmVlIHRvIGluY2x1ZGUgQ2hlbmd4dWFuIEd1byBh
cyBhIGNvLWF1dGhvciBvZiB0aGlzIHBhcGVyLg0KDQombmJzcDsNCg0KLi4uLi4uLi4uLi4u
Li4uLi4uLi4uLi4uLi4uLi4uLi4uLi4uLi4uLi4uLi4uLi4uLi4uLi4uLi4uLi4uLi4uLi4u
Li4uLi4uLi4uLi4uLi4uLi4uLi4uLi4uLi4uLi4uLi4uLi4uLi4uLi4uLi4uLi4uLi4uLi4u
Li4uLi4uLi4uLi4uLi4uLi4uLi4uLi4uLi4uLi4uLi4uLi4uLi4uLi4uLi4uLi4uLi4uLi4u
Li4uLi4uLi4uLg0KDQpMZWl5YW5nIExpDQoNCkRlcGFydG1lbnQgb2YgTmV1cm9zdXJnZXJ5
LA0KDQpUYW5nZHUgSG9zcGl0YWwsDQoNClRoZSBGb3VydGggTWlsaXRhcnkgTWVkaWNhbCBV
bml2ZXJzaXR5LA0KDQpOby4gMSwgWGluc2kgUm9hZCwNCg0KWGknYW4sIFNoYWFueGkgNzEw
MDM4LA0KDQpQLlIuQ2hpbmENCg0KDQoNCg0KDQoNCtS2ueINCjE5MzQ3NjQ3MzZAcXEuY29t
DQoNCg0KDQombmJzcDsNCg0KDQoNCg0KLS0tLS0tLS0tLS0tLS0tLS0tINStyrzTyrz+IC0t
LS0tLS0tLS0tLS0tLS0tLQ0Kt6K8/sjLOiAgICAgICAgICAgICAgICAgICAgICAgICAgICAg
ICAgICAgICAgICAgICAgICAgICAgICAgICAgICAgICAgICAgICAgICAgICAgICAgICAgICAg
ICAgICAgICAgICAgICAgICAgICAgICAgICAgICAgICAgICAgICJ5YW5xdTAxMjMiICAgICAg
ICAgICAgICAgICAgICAgICAgICAgICAgICAgICAgICAgICAgICAgICAgICAgICAgICAgICAg
ICAgICAgICAgICAgICAgICAgICAgICAgPHlhbnF1MDEyM0BmbW11LmVkdS5jbiZndDs7DQq3
osvNyrG85DombmJzcDsyMDIyxOoxMtTCMTbI1SjQx8bazuUpIMnPzuc5OjI1DQrK1bz+yMs6
Jm5ic3A7IjI4NTUwMzM2MiI8Mjg1NTAzMzYyQHFxLmNvbSZndDs7ImpwemhvdTEyIjxqcHpo
b3UxMkBhbGl5dW4uY29tJmd0Ozsi1La54iI8MTkzNDc2NDczNkBxcS5jb20mZ3Q7OyIyMDEx
OTEzNDU0IjwyMDExOTEzNDU0QHFxLmNvbSZndDs7IjI2NDUzMDI3MDAiPDI2NDUzMDI3MDBA
cXEuY29tJmd0Ozsid2VueGluZ2N1aSI8d2VueGluZ2N1aUBxcS5jb20mZ3Q7OyJ6aHNoaGFv
Ijx6aHNoaGFvQDEyNi5jb20mZ3Q7OyJIUTU2OTE4NDgiPEhRNTY5MTg0OEAxNjMuY29tJmd0
OzsianNzeHpzd2oiPGpzc3h6c3dqQHllYWgubmV0Jmd0OzsiYmFpaGFvd3ciPGJhaWhhb3d3
QDE2My5jb20mZ3Q7OyJoYWlfeGlhb19saXUiPGhhaV94aWFvX2xpdUAxNjMuY29tJmd0Ozsi
Y2FvaGFpeWFuNyI8Y2FvaGFpeWFuN0AxNjMuY29tJmd0OzsiY2hhb21pbjIxIjxjaGFvbWlu
MjFAMTI2LmNvbSZndDs7Imh1eWFxaW45ODk3IjxodXlhcWluOTg5N0AxNjMuY29tJmd0Ozsi
bW91eXVleWFuZyI8bW91eXVleWFuZ0AxNjMuY29tJmd0Ozsiamlhb3lhbmc3Mzc0NTQ3NTEi
PGppYW95YW5nNzM3NDU0NzUxQDE2My5jb20mZ3Q7OyJ0ZGZlbmdkeSI8dGRmZW5nZHlAZm1t
dS5lZHUuY24mZ3Q7OyJkcndhbmdsaWFuZyI8ZHJ3YW5nbGlhbmdAMTI2LmNvbSZndDs7DQoN
Ctb3zOI6Jm5ic3A7VGhlIGNvbmZpcm1hdGlvbiBlbWFpbCBmb3IgYXV0aG9yIGFkZGl0aW9u
Lg0KDQoNCg0KDQogRGVhciBjby1hdXRob3IsDQogDQogDQogSW4gdGhlIGFydGljbGUgIiBT
TEMxQTUgRW5oYW5jZXMgTWFsaWduYW50IFBoZW5vdHlwZXMgVGhyb3VnaCBNb2R1bGF0aW5n
IEZlcnJvcHRvc2lzIFN0YXR1cyBhbmQgSW1tdW5lIE1pY3JvZW52aXJvbm1lbnQgaW4gR2xp
b21hICIsIHByZXBhcmVkIGZvciBwdWJsaWNhdGlvbiBpbiBDZWxsIERlYXRoICZhbXA7IERp
c2Vhc2UsIENoZW5neHVhbiBHdW8gYXNzaXN0ZWQgd2l0aCBzdXBwbGVtZW50YXJ5IGV4cGVy
aW1lbnRzIGR1cmluZyB0aGUgcmV2aXNpb24gcHJvY2Vzcy4gVGhlcmVmb3JlLCBoZSB3YXMg
bGlzdGVkIGFzIGEgY28tYXV0aG9yIG9mIHRoaXMgcGFwZXIuIFRoZSBhdXRob3IgbGlzdCB3
YXMgY2hhbmdlZCBmcm9tIKGwTGl5aW5nIEhhbiwgWmhvdSBKaW5wZW5nLCBMaSBMZWl5YW5n
LCBYdW4gV3UsIFlpbmd3dSBTaGksIFdlbnhpbmcgQ3VpLCBTaGVuZ2hhbyBaaGFuZywgUWlu
ZyBIdSwgSmluIFdhbmcsIEhhbyBCYWksIEhhaXhpYW8gTGl1LCBIYWl5YW4gQ2FvLCBNaW4g
Q2hhbywgWWFxaW4gSHUsIFl1ZXlhbmcgTW91LCBZYW5nIEppYW8sIERheXVuIEZlbmcsIExp
YW5nIFdhbmcsIFlhbiBRdaGxIHRvIKGwIExpeWluZyBIYW4sIFpob3UgSmlucGVuZywgTGkg
TGVpeWFuZywgWHVuIFd1LCBZaW5nd3UgU2hpLCBXZW54aW5nIEN1aSwgU2hlbmdoYW8gWmhh
bmcsIFFpbmcgSHUsIEppbiBXYW5nLCBIYW8gQmFpLCBIYWl4aWFvIExpdSwgQ2hlbmd4dWFu
IEd1bywgSGFpeWFuIENhbywgTWluIENoYW8sIFlhcWluIEh1LCBZdWV5YW5nIE1vdSwgWWFu
ZyBKaWFvLCBEYXl1biBGZW5nLCBMaWFuZyBXYW5nLCBZYW4gUXUiLiBJIHdvdWxkIGxpa2Ug
dG8gaW52aXRlIHlvdSB0byByZXBseSB0aGlzIGVtYWlsIHdpdGggcmVnYXJkIHRvIHdoZXRo
ZXIgaGUgc2hvdWxkIGJlIGxpc3RlZCBhcyB0aGUgY28tYXV0aG9yIG9mIHRoaXMgcGFwZXIu
IFRoYW5rIHlvdSENCiANCiANCiAgIA0KIFlhbiBRdSwgTUQsIFBoRCwgDQogUHJvZmVzc29y
IGFuZCBDaGFpcm1hbiAsIA0KIERlcGFydG1lbnQgb2YgTmV1cm9zdXJnZXJ5LCANCiBUYW5n
ZHUgSG9zcGl0YWwsIA0KIFRoZSBGb3VydGggTWlsaXRhcnkgTWVkaWNhbCBVbml2ZXJzaXR5
LCANCiBOby4gMSwgWGluc2kgUm9hZCwgDQogWGknYW4sIFNoYWFueGkgNzEwMDM4LCANCiBQ
LlIuQ2hpbmE=

------=_NextPart_639BE75B_11C8FD90_7108D87D
Content-Type: text/html;
	charset="gb18030"
Content-Transfer-Encoding: base64

PG1ldGEgaHR0cC1lcXVpdj0iQ29udGVudC1UeXBlIiBjb250ZW50PSJ0ZXh0L2h0bWw7IGNo
YXJzZXQ9R0IxODAzMCI+PGRpdj48ZGl2IHN0eWxlPSIgIDsgOyA7OyAiPjxwIGNsYXNzPSJN
c29Ob3JtYWwiPjxzcGFuIHN0eWxlPSJtc28tc3BhY2VydW46J3llcyc7Zm9udC1mYW1pbHk6
y87M5Tttc28tYXNjaWktZm9udC1mYW1pbHk6Q2FsaWJyaTsKbXNvLWhhbnNpLWZvbnQtZmFt
aWx5OkNhbGlicmk7bXNvLWJpZGktZm9udC1mYW1pbHk6J1RpbWVzIE5ldyBSb21hbic7Zm9u
dC1zaXplOjEwLjUwMDBwdDsKbXNvLWZvbnQta2VybmluZzoxLjAwMDBwdDsiPjxmb250IGZh
Y2U9IkNhbGlicmkiPkRlYXIgUHJvZmVzc29yIFF1LDwvZm9udD48L3NwYW4+PHNwYW4gc3R5
bGU9Im1zby1zcGFjZXJ1bjoneWVzJztmb250LWZhbWlseTrLzszlO21zby1hc2NpaS1mb250
LWZhbWlseTpDYWxpYnJpOwptc28taGFuc2ktZm9udC1mYW1pbHk6Q2FsaWJyaTttc28tYmlk
aS1mb250LWZhbWlseTonVGltZXMgTmV3IFJvbWFuJztmb250LXNpemU6MTAuNTAwMHB0Owpt
c28tZm9udC1rZXJuaW5nOjEuMDAwMHB0OyI+PG86cD48L286cD48L3NwYW4+PC9wPjxwIGNs
YXNzPSJNc29Ob3JtYWwiPjxzcGFuIHN0eWxlPSJtc28tc3BhY2VydW46J3llcyc7Zm9udC1m
YW1pbHk6y87M5Tttc28tYXNjaWktZm9udC1mYW1pbHk6Q2FsaWJyaTsKbXNvLWhhbnNpLWZv
bnQtZmFtaWx5OkNhbGlicmk7bXNvLWJpZGktZm9udC1mYW1pbHk6J1RpbWVzIE5ldyBSb21h
bic7Zm9udC1zaXplOjEwLjUwMDBwdDsKbXNvLWZvbnQta2VybmluZzoxLjAwMDBwdDsiPiZu
YnNwOzwvc3Bhbj48c3BhbiBzdHlsZT0iZm9udC1zaXplOiAxMC41cHQ7IGZvbnQtZmFtaWx5
OiBDYWxpYnJpOyI+SSA8L3NwYW4+PHNwYW4gc3R5bGU9ImZvbnQtc2l6ZTogMTAuNXB0OyBm
b250LWZhbWlseTogy87M5TsiPjxmb250IGZhY2U9IkNhbGlicmkiPmhhdmUgYmVlbiBpbmZv
cm1lZCBvZiB0aGUgYWJvdmUgc2l0dWF0aW9uIGFuZCA8L2ZvbnQ+PC9zcGFuPjxzcGFuIHN0
eWxlPSJmb250LXNpemU6IDEwLjVwdDsgZm9udC1mYW1pbHk6IENhbGlicmk7Ij5hZ3JlZSB0
byBpbmNsdWRlIENoZW5neHVhbiBHdW8gYXMgYSBjby1hdXRob3Igb2YgdGhpcyBwYXBlci48
L3NwYW4+PC9wPjxwIGNsYXNzPSJNc29Ob3JtYWwiPjxzcGFuIHN0eWxlPSJtc28tc3BhY2Vy
dW46J3llcyc7Zm9udC1mYW1pbHk6Q2FsaWJyaTttc28tZmFyZWFzdC1mb250LWZhbWlseTrL
zszlOwptc28tYmlkaS1mb250LWZhbWlseTonVGltZXMgTmV3IFJvbWFuJztmb250LXNpemU6
MTAuNTAwMHB0O21zby1mb250LWtlcm5pbmc6MS4wMDAwcHQ7Ij4mbmJzcDs8L3NwYW4+PC9w
PjxwIGNsYXNzPSJNc29Ob3JtYWwiPjxzcGFuIHN0eWxlPSJtc28tc3BhY2VydW46J3llcyc7
Zm9udC1mYW1pbHk6y87M5Tttc28tYXNjaWktZm9udC1mYW1pbHk6Q2FsaWJyaTsKbXNvLWhh
bnNpLWZvbnQtZmFtaWx5OkNhbGlicmk7bXNvLWJpZGktZm9udC1mYW1pbHk6J1RpbWVzIE5l
dyBSb21hbic7Zm9udC1zaXplOjEwLjUwMDBwdDsKbXNvLWZvbnQta2VybmluZzoxLjAwMDBw
dDsiPjxmb250IGZhY2U9IkNhbGlicmkiPi4uLi4uLi4uLi4uLi4uLi4uLi4uLi4uLi4uLi4u
Li4uLi4uLi4uLi4uLi4uLi4uLi4uLi4uLi4uLi4uLi4uLi4uLi4uLi4uLi4uLi4uLi4uLi4u
Li4uLi4uLi4uLi4uLi4uLi4uLi4uLi4uLi4uLi4uLi4uLi4uLi4uLi4uLi4uLi4uLi4uLi4u
Li4uLi4uLi4uLi4uLi4uLi4uLi4uLi4uLi4uLi4uLi4uLi4uLi4uLi4uLi4uLi48L2ZvbnQ+
PC9zcGFuPjwvcD48cCBjbGFzcz0iTXNvTm9ybWFsIj48c3BhbiBzdHlsZT0ibXNvLXNwYWNl
cnVuOid5ZXMnO2ZvbnQtZmFtaWx5OsvOzOU7bXNvLWFzY2lpLWZvbnQtZmFtaWx5OkNhbGli
cmk7Cm1zby1oYW5zaS1mb250LWZhbWlseTpDYWxpYnJpO21zby1iaWRpLWZvbnQtZmFtaWx5
OidUaW1lcyBOZXcgUm9tYW4nO2ZvbnQtc2l6ZToxMC41MDAwcHQ7Cm1zby1mb250LWtlcm5p
bmc6MS4wMDAwcHQ7Ij48Zm9udCBmYWNlPSJDYWxpYnJpIj5MZWl5YW5nIExpPC9mb250Pjwv
c3Bhbj48L3A+PHAgY2xhc3M9Ik1zb05vcm1hbCI+PHNwYW4gc3R5bGU9Im1zby1zcGFjZXJ1
bjoneWVzJztmb250LWZhbWlseTpDYWxpYnJpO21zby1mYXJlYXN0LWZvbnQtZmFtaWx5OsvO
zOU7Cm1zby1iaWRpLWZvbnQtZmFtaWx5OidUaW1lcyBOZXcgUm9tYW4nO2ZvbnQtc2l6ZTox
MC41MDAwcHQ7bXNvLWZvbnQta2VybmluZzoxLjAwMDBwdDsiPkRlcGFydG1lbnQgb2YgTmV1
cm9zdXJnZXJ5LDwvc3Bhbj48c3BhbiBzdHlsZT0ibXNvLXNwYWNlcnVuOid5ZXMnO2ZvbnQt
ZmFtaWx5OkNhbGlicmk7bXNvLWZhcmVhc3QtZm9udC1mYW1pbHk6y87M5TsKbXNvLWJpZGkt
Zm9udC1mYW1pbHk6J1RpbWVzIE5ldyBSb21hbic7Zm9udC1zaXplOjEwLjUwMDBwdDttc28t
Zm9udC1rZXJuaW5nOjEuMDAwMHB0OyI+PG86cD48L286cD48L3NwYW4+PC9wPjxwIGNsYXNz
PSJNc29Ob3JtYWwiPjxzcGFuIHN0eWxlPSJtc28tc3BhY2VydW46J3llcyc7Zm9udC1mYW1p
bHk6Q2FsaWJyaTttc28tZmFyZWFzdC1mb250LWZhbWlseTrLzszlOwptc28tYmlkaS1mb250
LWZhbWlseTonVGltZXMgTmV3IFJvbWFuJztmb250LXNpemU6MTAuNTAwMHB0O21zby1mb250
LWtlcm5pbmc6MS4wMDAwcHQ7Ij5UYW5nZHUgSG9zcGl0YWwsPC9zcGFuPjxzcGFuIHN0eWxl
PSJtc28tc3BhY2VydW46J3llcyc7Zm9udC1mYW1pbHk6Q2FsaWJyaTttc28tZmFyZWFzdC1m
b250LWZhbWlseTrLzszlOwptc28tYmlkaS1mb250LWZhbWlseTonVGltZXMgTmV3IFJvbWFu
Jztmb250LXNpemU6MTAuNTAwMHB0O21zby1mb250LWtlcm5pbmc6MS4wMDAwcHQ7Ij48bzpw
PjwvbzpwPjwvc3Bhbj48L3A+PHAgY2xhc3M9Ik1zb05vcm1hbCI+PHNwYW4gc3R5bGU9Im1z
by1zcGFjZXJ1bjoneWVzJztmb250LWZhbWlseTpDYWxpYnJpO21zby1mYXJlYXN0LWZvbnQt
ZmFtaWx5OsvOzOU7Cm1zby1iaWRpLWZvbnQtZmFtaWx5OidUaW1lcyBOZXcgUm9tYW4nO2Zv
bnQtc2l6ZToxMC41MDAwcHQ7bXNvLWZvbnQta2VybmluZzoxLjAwMDBwdDsiPlRoZSBGb3Vy
dGggTWlsaXRhcnkgTWVkaWNhbCBVbml2ZXJzaXR5LDwvc3Bhbj48c3BhbiBzdHlsZT0ibXNv
LXNwYWNlcnVuOid5ZXMnO2ZvbnQtZmFtaWx5OkNhbGlicmk7bXNvLWZhcmVhc3QtZm9udC1m
YW1pbHk6y87M5TsKbXNvLWJpZGktZm9udC1mYW1pbHk6J1RpbWVzIE5ldyBSb21hbic7Zm9u
dC1zaXplOjEwLjUwMDBwdDttc28tZm9udC1rZXJuaW5nOjEuMDAwMHB0OyI+PG86cD48L286
cD48L3NwYW4+PC9wPjxwIGNsYXNzPSJNc29Ob3JtYWwiPjxzcGFuIHN0eWxlPSJtc28tc3Bh
Y2VydW46J3llcyc7Zm9udC1mYW1pbHk6Q2FsaWJyaTttc28tZmFyZWFzdC1mb250LWZhbWls
eTrLzszlOwptc28tYmlkaS1mb250LWZhbWlseTonVGltZXMgTmV3IFJvbWFuJztmb250LXNp
emU6MTAuNTAwMHB0O21zby1mb250LWtlcm5pbmc6MS4wMDAwcHQ7Ij5Oby4gMSwgWGluc2kg
Um9hZCw8L3NwYW4+PHNwYW4gc3R5bGU9Im1zby1zcGFjZXJ1bjoneWVzJztmb250LWZhbWls
eTpDYWxpYnJpO21zby1mYXJlYXN0LWZvbnQtZmFtaWx5OsvOzOU7Cm1zby1iaWRpLWZvbnQt
ZmFtaWx5OidUaW1lcyBOZXcgUm9tYW4nO2ZvbnQtc2l6ZToxMC41MDAwcHQ7bXNvLWZvbnQt
a2VybmluZzoxLjAwMDBwdDsiPjxvOnA+PC9vOnA+PC9zcGFuPjwvcD48cCBjbGFzcz0iTXNv
Tm9ybWFsIj48c3BhbiBzdHlsZT0ibXNvLXNwYWNlcnVuOid5ZXMnO2ZvbnQtZmFtaWx5OkNh
bGlicmk7bXNvLWZhcmVhc3QtZm9udC1mYW1pbHk6y87M5TsKbXNvLWJpZGktZm9udC1mYW1p
bHk6J1RpbWVzIE5ldyBSb21hbic7Zm9udC1zaXplOjEwLjUwMDBwdDttc28tZm9udC1rZXJu
aW5nOjEuMDAwMHB0OyI+WGknYW4sIFNoYWFueGkgNzEwMDM4LDwvc3Bhbj48c3BhbiBzdHls
ZT0ibXNvLXNwYWNlcnVuOid5ZXMnO2ZvbnQtZmFtaWx5OkNhbGlicmk7bXNvLWZhcmVhc3Qt
Zm9udC1mYW1pbHk6y87M5TsKbXNvLWJpZGktZm9udC1mYW1pbHk6J1RpbWVzIE5ldyBSb21h
bic7Zm9udC1zaXplOjEwLjUwMDBwdDttc28tZm9udC1rZXJuaW5nOjEuMDAwMHB0OyI+PG86
cD48L286cD48L3NwYW4+PC9wPjxwIGNsYXNzPSJNc29Ob3JtYWwiPjxzcGFuIHN0eWxlPSJt
c28tc3BhY2VydW46J3llcyc7Zm9udC1mYW1pbHk6Q2FsaWJyaTttc28tZmFyZWFzdC1mb250
LWZhbWlseTrLzszlOwptc28tYmlkaS1mb250LWZhbWlseTonVGltZXMgTmV3IFJvbWFuJztm
b250LXNpemU6MTAuNTAwMHB0O21zby1mb250LWtlcm5pbmc6MS4wMDAwcHQ7Ij5QLlIuQ2hp
bmE8L3NwYW4+PC9wPjwvZGl2PjwvZGl2PjxkaXY+PGJyPjwvZGl2PjxkaXY+PGhyIGFsaWdu
PSJsZWZ0IiBzdHlsZT0ibWFyZ2luOiAwIDAgMTBweCAwO2JvcmRlcjogMDtib3JkZXItYm90
dG9tOjFweCBzb2xpZCAjRTRFNUU2O2hlaWdodDowO2xpbmUtaGVpZ2h0OjA7Zm9udC1zaXpl
OjA7cGFkZGluZzogMjBweCAwIDAgMDt3aWR0aDogNTBweDsiPjxkaXYgc3R5bGU9ImZvbnQt
c2l6ZToxNHB4O2ZvbnQtZmFtaWx5OlZlcmRhbmE7Y29sb3I6IzAwMDsiPjxhIGNsYXNzPSJ4
bV93cml0ZV9jYXJkIiBpZD0iaW5fYWxpYXMiIHN0eWxlPSJ3aGl0ZS1zcGFjZTogbm9ybWFs
OyBkaXNwbGF5OiBpbmxpbmUtYmxvY2s7IHRleHQtZGVjb3JhdGlvbjogbm9uZSAhaW1wb3J0
YW50O2ZvbnQtZmFtaWx5OiAtYXBwbGUtc3lzdGVtLEJsaW5rTWFjU3lzdGVtRm9udCxQaW5n
RmFuZyBTQyxNaWNyb3NvZnQgWWFIZWk7IiBocmVmPSJodHRwczovL3d4Lm1haWwucXEuY29t
L2hvbWUvaW5kZXg/dD1yZWFkbWFpbF9idXNpbmVzc2NhcmRfbWlkcGFnZSZhbXA7bm9jaGVj
az10cnVlJmFtcDtuYW1lPSVFOCVCRiU5QyVFNSU4NSU4OSZhbXA7aWNvbj1odHRwcyUzQSUy
RiUyRnJlcy5tYWlsLnFxLmNvbSUyRnpoX0NOJTJGaHRtbGVkaXRpb24lMkZpbWFnZXMlMkZy
c3MlMkZtYWxlLmdpZiUzRnJhbmQlM0QxNjE3MzQ5MjQyJmFtcDttYWlsPTE5MzQ3NjQ3MzYl
NDBxcS5jb20mYW1wO2NvZGU9IiB0YXJnZXQ9Il9ibGFuayI+PHRhYmxlIHN0eWxlPSJ3aGl0
ZS1zcGFjZTogbm9ybWFsO3RhYmxlLWxheW91dDogZml4ZWQ7IHBhZGRpbmctcmlnaHQ6IDIw
cHg7IiBjb250ZW50ZWRpdGFibGU9ImZhbHNlIiBjZWxscGFkZGluZz0iMCIgY2VsbHNwYWNp
bmc9IjAiPjx0Ym9keT48dHIgdmFsaWduPSJ0b3AiPjx0ZCBzdHlsZT0id2lkdGg6IDQwcHg7
bWluLXdpZHRoOiA0MHB4OyBwYWRkaW5nLXRvcDoxMHB4Ij48ZGl2IHN0eWxlPSJ3aWR0aDog
MzhweDsgaGVpZ2h0OiAzOHB4OyBib3JkZXI6IDFweCAjRkZGIHNvbGlkOyBib3JkZXItcmFk
aXVzOjUwJTsgbWFyZ2luOiAwO3ZlcnRpY2FsLWFsaWduOiB0b3A7Ym94LXNoYWRvdzogMCAw
IDEwcHggMCByZ2JhKDEyNywxNTIsMTc4LDAuMTQpOyI+PGltZyBzcmM9Imh0dHBzOi8vcmVz
Lm1haWwucXEuY29tL3poX0NOL2h0bWxlZGl0aW9uL2ltYWdlcy9yc3MvbWFsZS5naWY/cmFu
ZD0xNjE3MzQ5MjQyIiBzdHlsZT0id2lkdGg6MTAwJTtib3JkZXItcmFkaXVzOjUwJTtwb2lu
dGVyLWV2ZW50czogbm9uZTsiPjwvZGl2PjwvdGQ+PHRkIHN0eWxlPSJwYWRkaW5nOiAxMHB4
IDAgOHB4IDEwcHg7Ij48ZGl2IGNsYXNzPSJidXNpbmVzc0NhcmRfbmFtZSIgc3R5bGU9ImZv
bnQtc2l6ZTogMTRweDtjb2xvcjogIzMzMzEyRTtsaW5lLWhlaWdodDogMjBweDsgcGFkZGlu
Zy1ib3R0b206IDJweDsgbWFyZ2luOjA7Zm9udC13ZWlnaHQ6IDUwMDsiPtS2ueI8L2Rpdj48
ZGl2IGNsYXNzPSJidXNpbmVzc0NhcmRfbWFpbCIgc3R5bGU9ImZvbnQtc2l6ZTogMTJweDtj
b2xvcjogIzk5OTg5NjtsaW5lLWhlaWdodDogMThweDsgbWFyZ2luOjA7Ij4xOTM0NzY0NzM2
QHFxLmNvbTwvZGl2PjwvdGQ+PC90cj48L3Rib2R5PjwvdGFibGU+PC9hPjwvZGl2PjwvZGl2
PjxkaXY+Jm5ic3A7PC9kaXY+PGRpdiBzdHlsZT0icG9zaXRpb246IHJlbGF0aXZlOyI+PGRp
dj48YnI+PC9kaXY+PGRpdj48YnI+PC9kaXY+PGRpdiBzdHlsZT0iZm9udC1zaXplOiAxMnB4
O2ZvbnQtZmFtaWx5OiBBcmlhbCBOYXJyb3c7cGFkZGluZzoycHggMCAycHggMDsiPi0tLS0t
LS0tLS0tLS0tLS0tLSDUrcq808q8/iAtLS0tLS0tLS0tLS0tLS0tLS08L2Rpdj48ZGl2IHN0
eWxlPSJmb250LXNpemU6IDEycHg7YmFja2dyb3VuZDojZWZlZmVmO3BhZGRpbmc6OHB4OyI+
PGRpdj48Yj63orz+yMs6PC9iPiAgICAgICAgICAgICAgICAgICAgICAgICAgICAgICAgICAg
ICAgICAgICAgICAgICAgICAgICAgICAgICAgICAgICAgICAgICAgICAgICAgICAgICAgICAg
ICAgICAgICAgICAgICAgICAgICAgICAgICAgICAgICJ5YW5xdTAxMjMiICAgICAgICAgICAg
ICAgICAgICAgICAgICAgICAgICAgICAgICAgICAgICAgICAgICAgICAgICAgICAgICAgICAg
ICAgICAgICAgICAgICAgICAgJmx0O3lhbnF1MDEyM0BmbW11LmVkdS5jbiZndDs7PC9kaXY+
PGRpdj48Yj63osvNyrG85Do8L2I+Jm5ic3A7MjAyMsTqMTLUwjE2yNUo0MfG2s7lKSDJz87n
OToyNTwvZGl2PjxkaXY+PGI+ytW8/sjLOjwvYj4mbmJzcDsiMjg1NTAzMzYyIiZsdDsyODU1
MDMzNjJAcXEuY29tJmd0OzsianB6aG91MTIiJmx0O2pwemhvdTEyQGFsaXl1bi5jb20mZ3Q7
OyLUtrniIiZsdDsxOTM0NzY0NzM2QHFxLmNvbSZndDs7IjIwMTE5MTM0NTQiJmx0OzIwMTE5
MTM0NTRAcXEuY29tJmd0OzsiMjY0NTMwMjcwMCImbHQ7MjY0NTMwMjcwMEBxcS5jb20mZ3Q7
OyJ3ZW54aW5nY3VpIiZsdDt3ZW54aW5nY3VpQHFxLmNvbSZndDs7Inpoc2hoYW8iJmx0O3po
c2hoYW9AMTI2LmNvbSZndDs7IkhRNTY5MTg0OCImbHQ7SFE1NjkxODQ4QDE2My5jb20mZ3Q7
OyJqc3N4enN3aiImbHQ7anNzeHpzd2pAeWVhaC5uZXQmZ3Q7OyJiYWloYW93dyImbHQ7YmFp
aGFvd3dAMTYzLmNvbSZndDs7ImhhaV94aWFvX2xpdSImbHQ7aGFpX3hpYW9fbGl1QDE2My5j
b20mZ3Q7OyJjYW9oYWl5YW43IiZsdDtjYW9oYWl5YW43QDE2My5jb20mZ3Q7OyJjaGFvbWlu
MjEiJmx0O2NoYW9taW4yMUAxMjYuY29tJmd0OzsiaHV5YXFpbjk4OTciJmx0O2h1eWFxaW45
ODk3QDE2My5jb20mZ3Q7OyJtb3V5dWV5YW5nIiZsdDttb3V5dWV5YW5nQDE2My5jb20mZ3Q7
OyJqaWFveWFuZzczNzQ1NDc1MSImbHQ7amlhb3lhbmc3Mzc0NTQ3NTFAMTYzLmNvbSZndDs7
InRkZmVuZ2R5IiZsdDt0ZGZlbmdkeUBmbW11LmVkdS5jbiZndDs7ImRyd2FuZ2xpYW5nIiZs
dDtkcndhbmdsaWFuZ0AxMjYuY29tJmd0Ozs8d2JyPjwvZGl2PjxkaXY+PC9kaXY+PGRpdj48
Yj7W98ziOjwvYj4mbmJzcDtUaGUgY29uZmlybWF0aW9uIGVtYWlsIGZvciBhdXRob3IgYWRk
aXRpb24uPC9kaXY+PC9kaXY+PGRpdj48YnI+PC9kaXY+PGJyPgo8c3BhbiBzdHlsZT0iZm9u
dC1mYW1pbHk6U2ltU3VuOyI+RGVhciBjby1hdXRob3IsPC9zcGFuPjxicj4KPHNwYW4gc3R5
bGU9ImZvbnQtZmFtaWx5OlNpbVN1bjsiPjxicj4KPC9zcGFuPjxicj4KPHNwYW4gc3R5bGU9
ImZvbnQtZmFtaWx5OlNpbVN1bjsiPkluIHRoZSBhcnRpY2xlICIgPHN0cm9uZz5TTEMxQTUg
RW5oYW5jZXMgTWFsaWduYW50IFBoZW5vdHlwZXMgVGhyb3VnaCBNb2R1bGF0aW5nIEZlcnJv
cHRvc2lzIFN0YXR1cyBhbmQgSW1tdW5lIE1pY3JvZW52aXJvbm1lbnQgaW4gR2xpb21hIDwv
c3Ryb25nPiIsIHByZXBhcmVkIGZvciBwdWJsaWNhdGlvbiBpbiA8c3Ryb25nPjxlbT5DZWxs
IERlYXRoICZhbXA7IERpc2Vhc2U8L2VtPjwvc3Ryb25nPiwgQ2hlbmd4dWFuIEd1byBhc3Np
c3RlZCB3aXRoIHN1cHBsZW1lbnRhcnkgZXhwZXJpbWVudHMgZHVyaW5nIHRoZSByZXZpc2lv
biBwcm9jZXNzLiBUaGVyZWZvcmUsIGhlIHdhcyBsaXN0ZWQgYXMgYSBjby1hdXRob3Igb2Yg
dGhpcyBwYXBlci4gVGhlIGF1dGhvciBsaXN0IHdhcyBjaGFuZ2VkIGZyb20gobBMaXlpbmcg
SGFuLCBaaG91IEppbnBlbmcsIExpIExlaXlhbmcsIFh1biBXdSwgWWluZ3d1IFNoaSwgV2Vu
eGluZyBDdWksIFNoZW5naGFvIFpoYW5nLCBRaW5nIEh1LCBKaW4gV2FuZywgSGFvIEJhaSwg
SGFpeGlhbyBMaXUsIEhhaXlhbiBDYW8sIE1pbiBDaGFvLCBZYXFpbiBIdSwgWXVleWFuZyBN
b3UsIFlhbmcgSmlhbywgRGF5dW4gRmVuZywgTGlhbmcgV2FuZywgWWFuIFF1obEgdG8gobAg
TGl5aW5nIEhhbiwgWmhvdSBKaW5wZW5nLCBMaSBMZWl5YW5nLCBYdW4gV3UsIFlpbmd3dSBT
aGksIFdlbnhpbmcgQ3VpLCBTaGVuZ2hhbyBaaGFuZywgUWluZyBIdSwgSmluIFdhbmcsIEhh
byBCYWksIEhhaXhpYW8gTGl1LCBDaGVuZ3h1YW4gR3VvLCBIYWl5YW4gQ2FvLCBNaW4gQ2hh
bywgWWFxaW4gSHUsIFl1ZXlhbmcgTW91LCBZYW5nIEppYW8sIERheXVuIEZlbmcsIExpYW5n
IFdhbmcsIFlhbiBRdSIuIEkgd291bGQgbGlrZSB0byBpbnZpdGUgeW91IHRvIHJlcGx5IHRo
aXMgZW1haWwgd2l0aCByZWdhcmQgdG8gd2hldGhlciBoZSBzaG91bGQgYmUgbGlzdGVkIGFz
IHRoZSBjby1hdXRob3Igb2YgdGhpcyBwYXBlci4gVGhhbmsgeW91ITwvc3Bhbj48YnI+Cjxi
cj4KPGJyPgo8c3BhbiBzdHlsZT0iZm9udC1mYW1pbHk6U2ltU3VuOyIgY2xhc3M9InNwbkVk
aXRvclNpZ24iPiAKPGhyIGNsYXNzPSJzaWduYXR1cmUtc2VwYXJhdG9yIiBhbGlnbj0ibGVm
dCIgc3R5bGU9Im1hcmdpbjowLjVlbSAwO3dpZHRoOjEwZW07aGVpZ2h0OjFweDtiYWNrZ3Jv
dW5kLWNvbG9yOiM5OTk7Ym9yZGVyOm5vbmU7Ij4KWWFuIFF1LCBNRCwgUGhELCA8YnI+ClBy
b2Zlc3NvciBhbmQgQ2hhaXJtYW4gLCA8YnI+CkRlcGFydG1lbnQgb2YgTmV1cm9zdXJnZXJ5
LCA8YnI+ClRhbmdkdSBIb3NwaXRhbCwgPGJyPgpUaGUgRm91cnRoIE1pbGl0YXJ5IE1lZGlj
YWwgVW5pdmVyc2l0eSwgPGJyPgpOby4gMSwgWGluc2kgUm9hZCwgPGJyPgpYaSdhbiwgU2hh
YW54aSA3MTAwMzgsIDxicj4KUC5SLkNoaW5hPC9zcGFuPjwvZGl2Pg==

------=_NextPart_639BE75B_11C8FD90_7108D87D--
