# Supplementary material for: SLC1A5 enhances malignant phenotypes through modulating ferroptosis status and immune microenvironment in glioma
Source: Cell Death Dis. 2022 Dec 24;13(12):1071. doi: 10.1038/s41419-022-05526-w (PMC9789994; doi:10.1038/s41419-022-05526-w)
Supplement: Supplementary file 1 — The agreement of the co-authors to the change of author list. [file 41419_2022_5526_MOESM1_ESM.zip › Email Responses of co-authors/4th Yingwu Shi.eml]

Received: from xmbg7.mail.qq.com (unknown [101.226.139.58])
	by mailapp (Coremail) with SMTP id AQoKrAAn8Xwy+ptji6Z+AQ--.55177S3;
	Fri, 16 Dec 2022 12:55:14 +0800 (CST)
DKIM-Signature: v=1; a=rsa-sha256; c=relaxed/relaxed; d=qq.com; s=s201512;
	t=1671166083; bh=vyc2v+lziXXp/MPQuImHnRtw6DuVw7/rxyx1nw4U/QA=;
	h=In-Reply-To:References:From:To:Subject:Date;
	b=NUw1GF1eNWfNr9MhanrJVD0iQn6pvPkTrAvTwUtHY4QUpCYdH3w7rfYuNDzg8vcSC
	 VEWfkHA4ka18T/vyBMty/ig+3nC3ba+8fcuHhNV+vH6RTIWyRHqR4T32+3rGzHVyOz
	 GV359ddM8zd1rURpO1W0nqzQD22j9hwBgYrYQlBQ=
X-QQ-FEAT: zaIfg0hwV2osZbQcoYf+7m361HMxI0u5
X-QQ-SSF: 00010000000000F0000000000000
X-QQ-XMAILINFO: NH2c3QqomeNinpC/EikpvL8Vgb8GRUQm8+6oVduRQwCIF57wLbpJwpkJb6RkTs
	 rb1X9EqlsqvZC4HPuUP/av/nSRTwyigQ0GzesSHUhhplBIqs3CnnHzvVVfMNzSXIFRwyHjAP9nEtY
	 T2/shEGA/Ki+0p68eCbpSzZIE4vykjzuIdqR43QBstFQFJtneghsmM5KL4ZkZid9uFwDcVvZjAFYW
	 d51V1GqOWKlN+GQTeRL75rojbJeH5unsgwXNSj5tU2i4kgVRwP93Tu4WAy2YrXykn2dJz2jxPZyvY
	 Cer9XCG2lQukMSjkC2pPQUeLbmIdQYyN6j/Az8LeSqIW/ip1bsQJKkof46NwRhcd+kTdPExRLbgnO
	 RiFHA8dLkH+0rhFP+OvsM7Z/YZyBkJmQSNKH/7GFIvSYSqdKMsuxeAEHLacAdefnI0it1lrFUGvQs
	 QSsDpSo+pwr4zET5VkhkbPu+0DY765p2HWfqYkMRNvUh/RZjTF/ZoLcDosqnXITdIBe441l8G9xhZ
	 J0YGAfezK3gFbKP/nueBcex2X7ZH6pRoaCjj7w5rsX5DOg01XzuN7/sdkef6kAvclrdVKu5HVF4Bo
	 c0bOCaBoU6ZG4e3awTDRe0hWhbVZOpJNGhFzTMK10OPGeG6Qjb8ryNXTKjb9k7qfbJcjCY3g5RkaN
	 4urGdSuBf1KMXfmZSJtdk8BSai+r28QcRUI7IFjvW/jFysEVyToe4DOrg8sGk1NHucoWEVuyMTRY4
	 Oh9qTNeVofZbq3K/KlwQKV+LBF5iqgNZkOPPh2QoL6Pto4CZ8fDo73YqBGjpjOz9PDFQINbKBO7wX
	 H2hMiJFmLBgusKeE7ebfrAo47X2nnUTIkmETJhAEIW+zBi0hnOTriRx3GWOLcijQdhjFvv6DqztI4
	 XdzImowI5bgYkFipvlsUtz9/eqCOdYolF23qfxQAArtILswNh6Pj8kvGkRHryKsjIlxxm2jsU8eUn
	 CgcRCCfKjsPIm9YVPoAsPkvC/KVS1+twQ1pi+K3q7WtXiXu5MsjdigUkcf2rdLVqGk5UE1xlslT9h
	 cixJx
X-HAS-ATTACH: no
X-QQ-BUSINESS-ORIGIN: 2
X-Originating-IP: 117.32.112.20
In-Reply-To: <638594dd.3a2d.1851889021a.Coremail.yanqu0123@fmmu.edu.cn>
References: <638594dd.3a2d.1851889021a.Coremail.yanqu0123@fmmu.edu.cn>
X-QQ-STYLE: 
X-QQ-mid: webmail437t1671166082t7298147
From: "=?gb18030?B?MjAxMTkxMzQ1NA==?=" <2011913454@qq.com>
To: "=?gb18030?B?eWFucXUwMTIz?=" <yanqu0123@fmmu.edu.cn>
Subject: Re:The confirmation email for author addition.
Mime-Version: 1.0
Content-Type: multipart/alternative;
	boundary="----=_NextPart_639BF882_122D4338_21C208B3"
Content-Transfer-Encoding: 8Bit
Date: Fri, 16 Dec 2022 12:48:02 +0800
X-Priority: 3
Message-ID: <tencent_B98E8A83CBCEF78E230F5CC14ED2CF4DD006@qq.com>
X-QQ-MIME: TCMime 1.0 by Tencent
X-Mailer: QQMail 2.x
X-QQ-Mailer: QQMail 2.x
X-CM-TRANSID:AQoKrAAn8Xwy+ptji6Z+AQ--.55177S3
Authentication-Results: mailapp; spf=pass smtp.mail=2011913454@qq.com;
X-Coremail-Antispam: 1UD129KBjvJXoW7AFWfWF47JF1fAFWDXw17trb_yoW8KFy3pr
	Wakr4SkFyxKF15GFWrua9Fyr1UtF4kWaySqa4DW3W8Xr1akFZFvw4jqry8A3s0kry0vF4U
	Jry2vrs3Aw1DZa7anT9S1TB71UUUUUUqnTZGkaVYY2UrUUUUjbIjqfuFe4nvWSU5nxnvy2
	9KBjDU0xBIdaVrnRJUUUJl14x267AKxVWUJVW8JwAFIxvE14AKwVWUJVWUGwA2ocxC64kI
	II0Yj41l84x0c7CEw4AK67xGY2AK021l84ACjcxK6xIIjxv20xvE14v26r1j6r1xM28EF7
	xvwVC0I7IYx2IY6xkF7I0E14v26r1j6r4UM28EF7xvwVC2z280aVAFwI0_Cr0_Gr1UM28E
	F7xvwVC2z280aVCY1x0267AKxVW8JVW8Jr1lnxkEFVAIw20F6cxK64vIFxWle2I262IYc4
	CY6c8Ij28IcVAaY2xG8wAqx4xG67k08I80eVW8JVW5JwAqx4xG64xvF2IEw4CE5I8CrVC2
	j2Wl5I8CrVAKz4kIr2xC04v26r4j6ryUMc02F40Ex7xS67I2xxkvbII20VAFz48EcVAYj2
	1l5I8CrVC2j2CE0s8v4I0Ex7kE8s4lYx0E2Ix0cI8IcVAFwI0_Jr0_Jr4lYx0Ex4A2jsIE
	14v26r1j6r4UMcvjeVCFs4IE7xkEbVWUJVW8JwACjcxG0xvY0x0EwIxGrwACjI8F5VA0II
	8E6IAqYI8I648v4I1lFcxC0VAYjxAxZF0Ew4CEw7xC0wACY4xI67k04243AVC20s07M4kE
	w2IEc2xF0cIa020Ex4CEFs1l7480Y4vEI4kI2Ix0rVAqx4xJMx02cVCv0xWlc2IjII80xc
	xEwVAKI48JMxvI42IY6xIIjxv20xvE14v26r1j6r1xMxvI42IY6xIIjxv20xvEc7CjxVAF
	wI0_Jr0_Gr1lcIIF0xvEx4A2jsIE14v26r1j6r4UMxvI42IY6I8E87Iv6xkF7I0E14v26r
	1j6r4UMxAIw28IcxkI7VAKI48JMxCjnVCjjxCrMxC20s026xCaFVCjc4AY6r1j6r4UMxCI
	bckI1I0E14v26r126r1DMI8I3I0E5I8CrVAFwI0_JrI_JrWlx2IqxVCjr7xvwVAFwI0_Jr
	I_JrWlx4CE17CEb7AF67AKxVWUJVWUXwCIc40Y0x0EwIxGrwCI42IY6xAIw20EY4v20xva
	j40_Jr0_JF7vcSsGvfC2KfnxnUUI43ZEXa7sRixpeUUUUUU==

This is a multi-part message in MIME format.

------=_NextPart_639BF882_122D4338_21C208B3
Content-Type: text/plain;
	charset="gb18030"
Content-Transfer-Encoding: base64

RGVhciBQcm9mZXNzb3IgUXUsDQogDQombmJzcDsNCiANCkkgaGF2ZSBiZWVuIGluZm9ybWVk
IG9mIHRoZSBhYm92ZSBzaXR1YXRpb24gYW5kIGFncmVlIHRvIGluY2x1ZGUgQ2hlbmd4dWFu
IEd1byBhcyBhIGNvLWF1dGhvciBvZiB0aGlzIHBhcGVyLg0KIA0KJm5ic3A7DQogDQpZaW5n
d3UgU2hpDQogDQpEZXBhcnRtZW50IG9mIE5ldXJvc3VyZ2VyeSwNCiANClRhbmdkdSBIb3Nw
aXRhbCwNCiANClRoZSBGb3VydGggTWlsaXRhcnkgTWVkaWNhbCBVbml2ZXJzaXR5LA0KIA0K
Tm8uIDEsIFhpbnNpIFJvYWQsDQogDQpYaSdhbiwgU2hhYW54aSA3MTAwMzgsDQogDQpQLlIu
Q2hpbmENCg0KDQoNCg0KDQoyMDExOTEzNDU0DQoyMDExOTEzNDU0QHFxLmNvbQ0KDQoNCg0K
Jm5ic3A7DQoNCg0KDQoNCi0tLS0tLS0tLS0tLS0tLS0tLSZuYnNwO09yaWdpbmFsJm5ic3A7
LS0tLS0tLS0tLS0tLS0tLS0tDQpGcm9tOiAgICAgICAgICAgICAgICAgICAgICAgICAgICAg
ICAgICAgICAgICAgICAgICAgICAgICAgICAgICAgICAgICAgICAgICAgICAgICAgICAgICAg
ICAgICAgICAgICAgICAgICAgICAgICAgICAgICAgICAgICAgICJ5YW5xdTAxMjMiICAgICAg
ICAgICAgICAgICAgICAgICAgICAgICAgICAgICAgICAgICAgICAgICAgICAgICAgICAgICAg
ICAgICAgICAgICAgICAgICAgICAgICAgPHlhbnF1MDEyM0BmbW11LmVkdS5jbiZndDs7DQpE
YXRlOiZuYnNwO0ZyaSwgRGVjIDE2LCAyMDIyIDA5OjI1IEFNDQpUbzombmJzcDsiMjg1NTAz
MzYyIjwyODU1MDMzNjJAcXEuY29tJmd0OzsianB6aG91MTIiPGpwemhvdTEyQGFsaXl1bi5j
b20mZ3Q7OyIxOTM0NzY0NzM2IjwxOTM0NzY0NzM2QHFxLmNvbSZndDs7IjIwMTE5MTM0NTQi
PDIwMTE5MTM0NTRAcXEuY29tJmd0OzsiMjY0NTMwMjcwMCI8MjY0NTMwMjcwMEBxcS5jb20m
Z3Q7OyJ3ZW54aW5nY3VpIjx3ZW54aW5nY3VpQHFxLmNvbSZndDs7Inpoc2hoYW8iPHpoc2ho
YW9AMTI2LmNvbSZndDs7IkhRNTY5MTg0OCI8SFE1NjkxODQ4QDE2My5jb20mZ3Q7OyJqc3N4
enN3aiI8anNzeHpzd2pAeWVhaC5uZXQmZ3Q7OyJiYWloYW93dyI8YmFpaGFvd3dAMTYzLmNv
bSZndDs7ImhhaV94aWFvX2xpdSI8aGFpX3hpYW9fbGl1QDE2My5jb20mZ3Q7OyJjYW9oYWl5
YW43IjxjYW9oYWl5YW43QDE2My5jb20mZ3Q7OyJjaGFvbWluMjEiPGNoYW9taW4yMUAxMjYu
Y29tJmd0OzsiaHV5YXFpbjk4OTciPGh1eWFxaW45ODk3QDE2My5jb20mZ3Q7OyJtb3V5dWV5
YW5nIjxtb3V5dWV5YW5nQDE2My5jb20mZ3Q7OyJqaWFveWFuZzczNzQ1NDc1MSI8amlhb3lh
bmc3Mzc0NTQ3NTFAMTYzLmNvbSZndDs7InRkZmVuZ2R5Ijx0ZGZlbmdkeUBmbW11LmVkdS5j
biZndDs7ImRyd2FuZ2xpYW5nIjxkcndhbmdsaWFuZ0AxMjYuY29tJmd0OzsNCg0KU3ViamVj
dDombmJzcDtUaGUgY29uZmlybWF0aW9uIGVtYWlsIGZvciBhdXRob3IgYWRkaXRpb24uDQoN
Cg0KDQoNCiBEZWFyIGNvLWF1dGhvciwNCiANCiANCiBJbiB0aGUgYXJ0aWNsZSAiIFNMQzFB
NSBFbmhhbmNlcyBNYWxpZ25hbnQgUGhlbm90eXBlcyBUaHJvdWdoIE1vZHVsYXRpbmcgRmVy
cm9wdG9zaXMgU3RhdHVzIGFuZCBJbW11bmUgTWljcm9lbnZpcm9ubWVudCBpbiBHbGlvbWEg
IiwgcHJlcGFyZWQgZm9yIHB1YmxpY2F0aW9uIGluIENlbGwgRGVhdGggJmFtcDsgRGlzZWFz
ZSwgQ2hlbmd4dWFuIEd1byBhc3Npc3RlZCB3aXRoIHN1cHBsZW1lbnRhcnkgZXhwZXJpbWVu
dHMgZHVyaW5nIHRoZSByZXZpc2lvbiBwcm9jZXNzLiBUaGVyZWZvcmUsIGhlIHdhcyBsaXN0
ZWQgYXMgYSBjby1hdXRob3Igb2YgdGhpcyBwYXBlci4gVGhlIGF1dGhvciBsaXN0IHdhcyBj
aGFuZ2VkIGZyb20gobBMaXlpbmcgSGFuLCBaaG91IEppbnBlbmcsIExpIExlaXlhbmcsIFh1
biBXdSwgWWluZ3d1IFNoaSwgV2VueGluZyBDdWksIFNoZW5naGFvIFpoYW5nLCBRaW5nIEh1
LCBKaW4gV2FuZywgSGFvIEJhaSwgSGFpeGlhbyBMaXUsIEhhaXlhbiBDYW8sIE1pbiBDaGFv
LCBZYXFpbiBIdSwgWXVleWFuZyBNb3UsIFlhbmcgSmlhbywgRGF5dW4gRmVuZywgTGlhbmcg
V2FuZywgWWFuIFF1obEgdG8gobAgTGl5aW5nIEhhbiwgWmhvdSBKaW5wZW5nLCBMaSBMZWl5
YW5nLCBYdW4gV3UsIFlpbmd3dSBTaGksIFdlbnhpbmcgQ3VpLCBTaGVuZ2hhbyBaaGFuZywg
UWluZyBIdSwgSmluIFdhbmcsIEhhbyBCYWksIEhhaXhpYW8gTGl1LCBDaGVuZ3h1YW4gR3Vv
LCBIYWl5YW4gQ2FvLCBNaW4gQ2hhbywgWWFxaW4gSHUsIFl1ZXlhbmcgTW91LCBZYW5nIEpp
YW8sIERheXVuIEZlbmcsIExpYW5nIFdhbmcsIFlhbiBRdSIuIEkgd291bGQgbGlrZSB0byBp
bnZpdGUgeW91IHRvIHJlcGx5IHRoaXMgZW1haWwgd2l0aCByZWdhcmQgdG8gd2hldGhlciBo
ZSBzaG91bGQgYmUgbGlzdGVkIGFzIHRoZSBjby1hdXRob3Igb2YgdGhpcyBwYXBlci4gVGhh
bmsgeW91IQ0KIA0KIA0KICAgDQogWWFuIFF1LCBNRCwgUGhELCANCiBQcm9mZXNzb3IgYW5k
IENoYWlybWFuICwgDQogRGVwYXJ0bWVudCBvZiBOZXVyb3N1cmdlcnksIA0KIFRhbmdkdSBI
b3NwaXRhbCwgDQogVGhlIEZvdXJ0aCBNaWxpdGFyeSBNZWRpY2FsIFVuaXZlcnNpdHksIA0K
IE5vLiAxLCBYaW5zaSBSb2FkLCANCiBYaSdhbiwgU2hhYW54aSA3MTAwMzgsIA0KIFAuUi5D
aGluYQ==

------=_NextPart_639BF882_122D4338_21C208B3
Content-Type: text/html;
	charset="gb18030"
Content-Transfer-Encoding: base64

PG1ldGEgaHR0cC1lcXVpdj0iQ29udGVudC1UeXBlIiBjb250ZW50PSJ0ZXh0L2h0bWw7IGNo
YXJzZXQ9R0IxODAzMCI+PGRpdj48cCBjbGFzcz0iTXNvTm9ybWFsIj48c3BhbiBsYW5nPSJF
Ti1VUyI+RGVhciBQcm9mZXNzb3IgUXUsPG86cD48L286cD48L3NwYW4+PC9wPgoKPHAgY2xh
c3M9Ik1zb05vcm1hbCI+PHNwYW4gbGFuZz0iRU4tVVMiPiZuYnNwOzwvc3Bhbj48L3A+Cgo8
cCBjbGFzcz0iTXNvTm9ybWFsIj48c3BhbiBsYW5nPSJFTi1VUyI+SSBoYXZlIGJlZW4gaW5m
b3JtZWQgb2YgdGhlIGFib3ZlIHNpdHVhdGlvbgphbmQgYWdyZWUgdG8gaW5jbHVkZSBDaGVu
Z3h1YW4gR3VvIGFzIGEgY28tYXV0aG9yIG9mIHRoaXMgcGFwZXIuPG86cD48L286cD48L3Nw
YW4+PC9wPgoKPHAgY2xhc3M9Ik1zb05vcm1hbCI+PHNwYW4gbGFuZz0iRU4tVVMiPiZuYnNw
Ozwvc3Bhbj48L3A+Cgo8cCBjbGFzcz0iTXNvTm9ybWFsIj48c3BhbiBsYW5nPSJFTi1VUyI+
WWluZ3d1IFNoaTxvOnA+PC9vOnA+PC9zcGFuPjwvcD4KCjxwIGNsYXNzPSJNc29Ob3JtYWwi
PjxzcGFuIGxhbmc9IkVOLVVTIj5EZXBhcnRtZW50IG9mIE5ldXJvc3VyZ2VyeSw8bzpwPjwv
bzpwPjwvc3Bhbj48L3A+Cgo8cCBjbGFzcz0iTXNvTm9ybWFsIj48c3BhbiBsYW5nPSJFTi1V
UyI+VGFuZ2R1IEhvc3BpdGFsLDxvOnA+PC9vOnA+PC9zcGFuPjwvcD4KCjxwIGNsYXNzPSJN
c29Ob3JtYWwiPjxzcGFuIGxhbmc9IkVOLVVTIj5UaGUgRm91cnRoIE1pbGl0YXJ5IE1lZGlj
YWwgVW5pdmVyc2l0eSw8bzpwPjwvbzpwPjwvc3Bhbj48L3A+Cgo8cCBjbGFzcz0iTXNvTm9y
bWFsIj48c3BhbiBsYW5nPSJFTi1VUyI+Tm8uIDEsIFhpbnNpIFJvYWQsPG86cD48L286cD48
L3NwYW4+PC9wPgoKPHAgY2xhc3M9Ik1zb05vcm1hbCI+PHNwYW4gbGFuZz0iRU4tVVMiPlhp
J2FuLCBTaGFhbnhpIDcxMDAzOCw8bzpwPjwvbzpwPjwvc3Bhbj48L3A+Cgo8cCBjbGFzcz0i
TXNvTm9ybWFsIj48c3BhbiBsYW5nPSJFTi1VUyI+UC5SLkNoaW5hPG86cD48L286cD48L3Nw
YW4+PC9wPjwvZGl2PjxkaXY+PGJyPjwvZGl2PjxkaXY+PGhyIGFsaWduPSJsZWZ0IiBzdHls
ZT0ibWFyZ2luOiAwIDAgMTBweCAwO2JvcmRlcjogMDtib3JkZXItYm90dG9tOjFweCBzb2xp
ZCAjRTRFNUU2O2hlaWdodDowO2xpbmUtaGVpZ2h0OjA7Zm9udC1zaXplOjA7cGFkZGluZzog
MjBweCAwIDAgMDt3aWR0aDogNTBweDsiPjxkaXYgc3R5bGU9ImZvbnQtc2l6ZToxNHB4O2Zv
bnQtZmFtaWx5OlZlcmRhbmE7Y29sb3I6IzAwMDsiPjxhIGNsYXNzPSJ4bV93cml0ZV9jYXJk
IiBpZD0iaW5fYWxpYXMiIHN0eWxlPSJ3aGl0ZS1zcGFjZTogbm9ybWFsOyBkaXNwbGF5OiBp
bmxpbmUtYmxvY2s7IHRleHQtZGVjb3JhdGlvbjogbm9uZSAhaW1wb3J0YW50O2ZvbnQtZmFt
aWx5OiAtYXBwbGUtc3lzdGVtLEJsaW5rTWFjU3lzdGVtRm9udCxQaW5nRmFuZyBTQyxNaWNy
b3NvZnQgWWFIZWk7IiBocmVmPSJodHRwczovL3d4Lm1haWwucXEuY29tL2hvbWUvaW5kZXg/
dD1yZWFkbWFpbF9idXNpbmVzc2NhcmRfbWlkcGFnZSZhbXA7bm9jaGVjaz10cnVlJmFtcDtu
YW1lPTIwMTE5MTM0NTQmYW1wO2ljb249aHR0cHMlM0ElMkYlMkZyZXMubWFpbC5xcS5jb20l
MkZ6aF9DTiUyRmh0bWxlZGl0aW9uJTJGaW1hZ2VzJTJGcnNzJTJGbWFsZS5naWYlM0ZyYW5k
JTNEMTYxNzM0OTI0MiZhbXA7bWFpbD0yMDExOTEzNDU0JTQwcXEuY29tJmFtcDtjb2RlPSIg
dGFyZ2V0PSJfYmxhbmsiPjx0YWJsZSBzdHlsZT0id2hpdGUtc3BhY2U6IG5vcm1hbDt0YWJs
ZS1sYXlvdXQ6IGZpeGVkOyBwYWRkaW5nLXJpZ2h0OiAyMHB4OyIgY29udGVudGVkaXRhYmxl
PSJmYWxzZSIgY2VsbHBhZGRpbmc9IjAiIGNlbGxzcGFjaW5nPSIwIj48dGJvZHk+PHRyIHZh
bGlnbj0idG9wIj48dGQgc3R5bGU9IndpZHRoOiA0MHB4O21pbi13aWR0aDogNDBweDsgcGFk
ZGluZy10b3A6MTBweCI+PGRpdiBzdHlsZT0id2lkdGg6IDM4cHg7IGhlaWdodDogMzhweDsg
Ym9yZGVyOiAxcHggI0ZGRiBzb2xpZDsgYm9yZGVyLXJhZGl1czo1MCU7IG1hcmdpbjogMDt2
ZXJ0aWNhbC1hbGlnbjogdG9wO2JveC1zaGFkb3c6IDAgMCAxMHB4IDAgcmdiYSgxMjcsMTUy
LDE3OCwwLjE0KTsiPjxpbWcgc3JjPSJodHRwczovL3Jlcy5tYWlsLnFxLmNvbS96aF9DTi9o
dG1sZWRpdGlvbi9pbWFnZXMvcnNzL21hbGUuZ2lmP3JhbmQ9MTYxNzM0OTI0MiIgc3R5bGU9
IndpZHRoOjEwMCU7aGVpZ2h0OjEwMCU7Ym9yZGVyLXJhZGl1czo1MCU7cG9pbnRlci1ldmVu
dHM6IG5vbmU7Ij48L2Rpdj48L3RkPjx0ZCBzdHlsZT0icGFkZGluZzogMTBweCAwIDhweCAx
MHB4OyI+PGRpdiBjbGFzcz0iYnVzaW5lc3NDYXJkX25hbWUiIHN0eWxlPSJmb250LXNpemU6
IDE0cHg7Y29sb3I6ICMzMzMxMkU7bGluZS1oZWlnaHQ6IDIwcHg7IHBhZGRpbmctYm90dG9t
OiAycHg7IG1hcmdpbjowO2ZvbnQtd2VpZ2h0OiA1MDA7Ij4yMDExOTEzNDU0PC9kaXY+PGRp
diBjbGFzcz0iYnVzaW5lc3NDYXJkX21haWwiIHN0eWxlPSJmb250LXNpemU6IDEycHg7Y29s
b3I6ICM5OTk4OTY7bGluZS1oZWlnaHQ6IDE4cHg7IG1hcmdpbjowOyI+MjAxMTkxMzQ1NEBx
cS5jb208L2Rpdj48L3RkPjwvdHI+PC90Ym9keT48L3RhYmxlPjwvYT48L2Rpdj48L2Rpdj48
ZGl2PiZuYnNwOzwvZGl2PjxkaXYgc3R5bGU9InBvc2l0aW9uOiByZWxhdGl2ZTsiPjxkaXY+
PGJyPjwvZGl2PjxkaXY+PGJyPjwvZGl2PjxkaXYgc3R5bGU9ImZvbnQtc2l6ZTogMTJweDtm
b250LWZhbWlseTogQXJpYWwgTmFycm93O3BhZGRpbmc6MnB4IDAgMnB4IDA7Ij4tLS0tLS0t
LS0tLS0tLS0tLS0mbmJzcDtPcmlnaW5hbCZuYnNwOy0tLS0tLS0tLS0tLS0tLS0tLTwvZGl2
PjxkaXYgc3R5bGU9ImZvbnQtc2l6ZTogMTJweDtiYWNrZ3JvdW5kOiNlZmVmZWY7cGFkZGlu
Zzo4cHg7Ij48ZGl2PjxiPkZyb206PC9iPiAgICAgICAgICAgICAgICAgICAgICAgICAgICAg
ICAgICAgICAgICAgICAgICAgICAgICAgICAgICAgICAgICAgICAgICAgICAgICAgICAgICAg
ICAgICAgICAgICAgICAgICAgICAgICAgICAgICAgICAgICAgICJ5YW5xdTAxMjMiICAgICAg
ICAgICAgICAgICAgICAgICAgICAgICAgICAgICAgICAgICAgICAgICAgICAgICAgICAgICAg
ICAgICAgICAgICAgICAgICAgICAgICAgJmx0O3lhbnF1MDEyM0BmbW11LmVkdS5jbiZndDs7
PC9kaXY+PGRpdj48Yj5EYXRlOjwvYj4mbmJzcDtGcmksIERlYyAxNiwgMjAyMiAwOToyNSBB
TTwvZGl2PjxkaXY+PGI+VG86PC9iPiZuYnNwOyIyODU1MDMzNjIiJmx0OzI4NTUwMzM2MkBx
cS5jb20mZ3Q7OyJqcHpob3UxMiImbHQ7anB6aG91MTJAYWxpeXVuLmNvbSZndDs7IjE5MzQ3
NjQ3MzYiJmx0OzE5MzQ3NjQ3MzZAcXEuY29tJmd0OzsiMjAxMTkxMzQ1NCImbHQ7MjAxMTkx
MzQ1NEBxcS5jb20mZ3Q7OyIyNjQ1MzAyNzAwIiZsdDsyNjQ1MzAyNzAwQHFxLmNvbSZndDs7
IndlbnhpbmdjdWkiJmx0O3dlbnhpbmdjdWlAcXEuY29tJmd0OzsiemhzaGhhbyImbHQ7emhz
aGhhb0AxMjYuY29tJmd0OzsiSFE1NjkxODQ4IiZsdDtIUTU2OTE4NDhAMTYzLmNvbSZndDs7
Impzc3h6c3dqIiZsdDtqc3N4enN3akB5ZWFoLm5ldCZndDs7ImJhaWhhb3d3IiZsdDtiYWlo
YW93d0AxNjMuY29tJmd0OzsiaGFpX3hpYW9fbGl1IiZsdDtoYWlfeGlhb19saXVAMTYzLmNv
bSZndDs7ImNhb2hhaXlhbjciJmx0O2Nhb2hhaXlhbjdAMTYzLmNvbSZndDs7ImNoYW9taW4y
MSImbHQ7Y2hhb21pbjIxQDEyNi5jb20mZ3Q7OyJodXlhcWluOTg5NyImbHQ7aHV5YXFpbjk4
OTdAMTYzLmNvbSZndDs7Im1vdXl1ZXlhbmciJmx0O21vdXl1ZXlhbmdAMTYzLmNvbSZndDs7
ImppYW95YW5nNzM3NDU0NzUxIiZsdDtqaWFveWFuZzczNzQ1NDc1MUAxNjMuY29tJmd0Ozsi
dGRmZW5nZHkiJmx0O3RkZmVuZ2R5QGZtbXUuZWR1LmNuJmd0OzsiZHJ3YW5nbGlhbmciJmx0
O2Ryd2FuZ2xpYW5nQDEyNi5jb20mZ3Q7Ozx3YnI+PC9kaXY+PGRpdj48L2Rpdj48ZGl2Pjxi
PlN1YmplY3Q6PC9iPiZuYnNwO1RoZSBjb25maXJtYXRpb24gZW1haWwgZm9yIGF1dGhvciBh
ZGRpdGlvbi48L2Rpdj48L2Rpdj48ZGl2Pjxicj48L2Rpdj48YnI+CjxzcGFuIHN0eWxlPSJm
b250LWZhbWlseTpTaW1TdW47Ij5EZWFyIGNvLWF1dGhvciw8L3NwYW4+PGJyPgo8c3BhbiBz
dHlsZT0iZm9udC1mYW1pbHk6U2ltU3VuOyI+PGJyPgo8L3NwYW4+PGJyPgo8c3BhbiBzdHls
ZT0iZm9udC1mYW1pbHk6U2ltU3VuOyI+SW4gdGhlIGFydGljbGUgIiA8c3Ryb25nPlNMQzFB
NSBFbmhhbmNlcyBNYWxpZ25hbnQgUGhlbm90eXBlcyBUaHJvdWdoIE1vZHVsYXRpbmcgRmVy
cm9wdG9zaXMgU3RhdHVzIGFuZCBJbW11bmUgTWljcm9lbnZpcm9ubWVudCBpbiBHbGlvbWEg
PC9zdHJvbmc+IiwgcHJlcGFyZWQgZm9yIHB1YmxpY2F0aW9uIGluIDxzdHJvbmc+PGVtPkNl
bGwgRGVhdGggJmFtcDsgRGlzZWFzZTwvZW0+PC9zdHJvbmc+LCBDaGVuZ3h1YW4gR3VvIGFz
c2lzdGVkIHdpdGggc3VwcGxlbWVudGFyeSBleHBlcmltZW50cyBkdXJpbmcgdGhlIHJldmlz
aW9uIHByb2Nlc3MuIFRoZXJlZm9yZSwgaGUgd2FzIGxpc3RlZCBhcyBhIGNvLWF1dGhvciBv
ZiB0aGlzIHBhcGVyLiBUaGUgYXV0aG9yIGxpc3Qgd2FzIGNoYW5nZWQgZnJvbSChsExpeWlu
ZyBIYW4sIFpob3UgSmlucGVuZywgTGkgTGVpeWFuZywgWHVuIFd1LCBZaW5nd3UgU2hpLCBX
ZW54aW5nIEN1aSwgU2hlbmdoYW8gWmhhbmcsIFFpbmcgSHUsIEppbiBXYW5nLCBIYW8gQmFp
LCBIYWl4aWFvIExpdSwgSGFpeWFuIENhbywgTWluIENoYW8sIFlhcWluIEh1LCBZdWV5YW5n
IE1vdSwgWWFuZyBKaWFvLCBEYXl1biBGZW5nLCBMaWFuZyBXYW5nLCBZYW4gUXWhsSB0byCh
sCBMaXlpbmcgSGFuLCBaaG91IEppbnBlbmcsIExpIExlaXlhbmcsIFh1biBXdSwgWWluZ3d1
IFNoaSwgV2VueGluZyBDdWksIFNoZW5naGFvIFpoYW5nLCBRaW5nIEh1LCBKaW4gV2FuZywg
SGFvIEJhaSwgSGFpeGlhbyBMaXUsIENoZW5neHVhbiBHdW8sIEhhaXlhbiBDYW8sIE1pbiBD
aGFvLCBZYXFpbiBIdSwgWXVleWFuZyBNb3UsIFlhbmcgSmlhbywgRGF5dW4gRmVuZywgTGlh
bmcgV2FuZywgWWFuIFF1Ii4gSSB3b3VsZCBsaWtlIHRvIGludml0ZSB5b3UgdG8gcmVwbHkg
dGhpcyBlbWFpbCB3aXRoIHJlZ2FyZCB0byB3aGV0aGVyIGhlIHNob3VsZCBiZSBsaXN0ZWQg
YXMgdGhlIGNvLWF1dGhvciBvZiB0aGlzIHBhcGVyLiBUaGFuayB5b3UhPC9zcGFuPjxicj4K
PGJyPgo8YnI+CjxzcGFuIHN0eWxlPSJmb250LWZhbWlseTpTaW1TdW47IiBjbGFzcz0ic3Bu
RWRpdG9yU2lnbiI+IAo8aHIgY2xhc3M9InNpZ25hdHVyZS1zZXBhcmF0b3IiIGFsaWduPSJs
ZWZ0IiBzdHlsZT0ibWFyZ2luOjAuNWVtIDA7d2lkdGg6MTBlbTtoZWlnaHQ6MXB4O2JhY2tn
cm91bmQtY29sb3I6Izk5OTtib3JkZXI6bm9uZTsiPgpZYW4gUXUsIE1ELCBQaEQsIDxicj4K
UHJvZmVzc29yIGFuZCBDaGFpcm1hbiAsIDxicj4KRGVwYXJ0bWVudCBvZiBOZXVyb3N1cmdl
cnksIDxicj4KVGFuZ2R1IEhvc3BpdGFsLCA8YnI+ClRoZSBGb3VydGggTWlsaXRhcnkgTWVk
aWNhbCBVbml2ZXJzaXR5LCA8YnI+Ck5vLiAxLCBYaW5zaSBSb2FkLCA8YnI+ClhpJ2FuLCBT
aGFhbnhpIDcxMDAzOCwgPGJyPgpQLlIuQ2hpbmE8L3NwYW4+PC9kaXY+

------=_NextPart_639BF882_122D4338_21C208B3--
