# Supplementary material for: SLC1A5 enhances malignant phenotypes through modulating ferroptosis status and immune microenvironment in glioma
Source: Cell Death Dis. 2022 Dec 24;13(12):1071. doi: 10.1038/s41419-022-05526-w (PMC9789994; doi:10.1038/s41419-022-05526-w)
Supplement: Supplementary file 1 — The agreement of the co-authors to the change of author list. [file 41419_2022_5526_MOESM1_ESM.zip › Email Responses of co-authors/5th Xu Wu.eml]

Received: from xmbg7.mail.qq.com (unknown [101.91.43.96])
	by mailapp (Coremail) with SMTP id AQoKrABHEX39G5xj4i5_AQ--.43875S3;
	Fri, 16 Dec 2022 15:19:26 +0800 (CST)
DKIM-Signature: v=1; a=rsa-sha256; c=relaxed/relaxed; d=qq.com; s=s201512;
	t=1671174735; bh=5sEvPZk90Yla6GDtrz+1QPnZaYmZlMJW2ul6bImhOnA=;
	h=From:To:Subject:Date;
	b=yIjIaqcjTeV+MijlQsEGXQLygvY2Jjjiv2UU3MQdN9yvYUvN5YmxLsH2T1Zd8Hz7c
	 HF1PubGoxeNkKutNo5mWn6Q+Pvato/gfCaM6+kqgzT0jzWimggTjLL6vqsyRNBqALS
	 VGdQC3MT9K2l8QETuP1D0nsLdLSOzmlu+F6CaIEw=
X-QQ-XMAILINFO: NNy5VkfPTUBBSQjW/GcpeRjc/howls3lLg4wruX8Jf+RbLJ8A+I2XqYKuH2y7H
	 sUCoDV7ENDRNG73QXRYbyIGNxcGOQk9hCjmuz/9n5SNFtCss5iihOAta6jZV6zUkhZB3nYAHPyncS
	 9x2dEWTnFq8n24QVGr9mkO3k9uyg7OFOzD+YOoJMr3XTCDnsEdsyLmhSUVLjua/IlnO3GENCU+162
	 /w38kVG9YSyZwMlAc5lpq6L/8qy4bTPp8jJXAcYNFJ3y8yw2YZD2yz7Ae2+m3peHwagWnVlkTEZNl
	 bPEz0dCIrugDYwmDEkxFu8PRUWQ81Lu0rm1aVNDNdWRxa77PQTkzb65KLS6HhSn2JAMWLEg5iHDAN
	 t7VHB55gQ5ve3WIdd411uFETBjOIVtylGd7nO2GBuOyqshV0yOzYwZI4IMXbTSddiF8C6mPjq0gMg
	 lMbrpZjkVlScHj2ozMh9a+jRCXgD/nnrv6zhle8A6ry081O7+jCO0TmjioMi2y4Aq/7TGk6k3/fBr
	 YH0eTL+O76DvYgOXUYEYs9hHCwQr963n/Rt4HIrYrOsvWLo5KO2aKS3i7QoJcaYWAihHShSzvG+9m
	 RO1962hNHVDH93nc6BBSNB+ktCu9qFbi/5bauRle3Ozv5cuPDlPIS2unRcbQPF5t6um43Jsac5KDQ
	 otMwy0srELv/6SNmqCvx20ujkZcOYz4ZwmMmMQCjSz5N9iQ2l9IZ4gW1yft/6nN6Je7yKz9obJXeH
	 kElQrftfPqfYp8dXXfyy/j9htLuJGE105kIG+gcoxt9XpvNb0qg0Qo+fLFvfwbYfHJH4cMOKbK+XA
	 QtSceeFio+Mf7sp32evWF6EfN2njeKk9gHkO4FDbktT3OI2HdpMbvVlECaQSy2TNNQDzZPhTQwWNa
	 jDXKQ988+KiNVvCcO1IEWD9F+uSeGyu6Gd6G21891e4XYuV805/9l2xGZeZPpCQnYngzhFPTWmuT0
	 Bwz2UPIf1i9fLG8/vjYzi6HH7oH8bXkeuiSf1uEKtnc6p44gTCWmd5I5ilJNw=
From: "=?utf-8?B?MjY0NTMwMjcwMA==?=" <2645302700@qq.com>
To: "=?utf-8?B?eWFucXUwMTIz?=" <yanqu0123@fmmu.edu.cn>
Subject: Re: The confirmation email for author addition.
Mime-Version: 1.0
Content-Type: multipart/alternative;
	boundary="----=_NextPart_639C1A4E_0D9C3C80_5E58F935"
Content-Transfer-Encoding: 8Bit
Date: Fri, 16 Dec 2022 15:12:14 +0800
X-Priority: 3
Message-ID: <tencent_5D03F194402C1EB32EE40795@qq.com>
X-QQ-MIME: TCMime 1.0 by Tencent
X-Mailer: QQMail 2.x
X-QQ-Mailer: QQMail 2.x
X-QQ-mid: xmapsza9-0t1671174734tw74y3s6s
X-CM-TRANSID:AQoKrABHEX39G5xj4i5_AQ--.43875S3
Authentication-Results: mailapp; spf=pass smtp.mail=2645302700@qq.com;
X-Coremail-Antispam: 1UD129KBjvJXoW7AFWfWF47JF1fCryxtFWUJwb_yoW8Kr1xpr
	Z0kr4FkFWxKF15GFZ3uanFvr15tF4kWaySq34DWa48Xr1akFZ2vw4jqry5A3Z09r1vvr45
	Jry2vrnayw1DZFDanT9S1TB71UUUUUUqnTZGkaVYY2UrUUUUjbIjqfuFe4nvWSU5nxnvy2
	9KBjDU0xBIdaVrnRJUUUQEb7Iv0xC_JF4lb4IE77IF4wAFF20E14v26r1j6r4UM7CIcVAF
	z4kK6r1j6r18M28lY4IEw2IIxxk0rwA2F7IY1VAKz4vEj48ve4kI8wA2z4x0Y4vE2Ix0cI
	8IcVAFwI0_Jr0_JF4l84ACjcxK6xIIjxv20xvEc7CjxVAFwI0_Jr0_Gr1l84ACjcxK6I8E
	87Iv67AKxVWxJVW8Jr1l84ACjcxK6I8E87Iv6xkF7I0E14v26r4j6r4UJwAac4AC62xK8x
	CEY4vEwIxC4wAS0I0E0xvYzxvE52x082IY62kv0487Mc02F40E57IF67AEF4xIwI1l5I8C
	rVACY4xI64kE6c02F40Ex7xfMcIj6xIIjxv20xvE14v26r1j6r18McIj6I8E87Iv67AKxV
	WUJVW8JwAm72CE4IkC6x0Yz7v_Jr0_Gr1lF7xvr2IYc2Ij64vIr41lF7I21c0EjII2zVCS
	5cI20VAGYxC7M4xvF2IEb7IF0Fy264kE64k0F24lw4AK0VCY07AIYIkI8VC2zVAC3wCjr7
	xvwVCIw2I0I7xG6c02F41l7I0Y64k_MxkI7II2jI8vz4vEwIxGrwCYIxAIcVC0I7IYx2IY
	67AKxVWUJVWUCwCYIxAIcVC0I7IYx2IY6xkF7I0E14v26r1j6r4UMxvI42IY6I8E87Iv67
	AKxVWUJVW8JwCYIxAIcVC2z280aVCY1x0267AKxVWUJVW8JwCF04k20xvY0x0EwIxGrwCF
	72vE77IF4wCFx2IqxVCFs4IE7xkEbVWUJVW8JwC20s026c02F40E14v26r106r1rMI8I3I
	0E7480Y4vE14v26r106r1rMI8E67AF67kF1VAFwI0_Jr0_JrylIxkGc2Ij64vIr41lIxAI
	cVCF04k26cxKx2IYs7xG6r1j6r1xYxBIdaVFxhVjvjDU0xZFpf9x0JjIsjUUUUUU=

This is a multi-part message in MIME format.

------=_NextPart_639C1A4E_0D9C3C80_5E58F935
Content-Type: text/plain;
	charset="utf-8"
Content-Transfer-Encoding: base64

RGVhciBQcm9mZXNzb3IgUXUsDQoNCg0KSSBoYXZlIGJlZW4gaW5mb3JtZWQgb2YgdGhlIGFi
b3ZlIHNpdHVhdGlvbiBhbmQgYWdyZWUgdG8gaW5jbHVkZSBDaGVuZ3h1YW4gR3VvIGFzIGEg
Y28tYXV0aG9yIG9mIHRoaXMgcGFwZXIuDQoNCg0KV3UgWHVuLA0KRGVwYXJ0bWVudCBvZiBO
ZXVyb3N1cmdlcnksDQpUYW5nZHUgSG9zcGl0YWwsDQpUaGUgRm91cnRoIE1pbGl0YXJ5IE1l
ZGljYWwgVW5pdmVyc2l0eSwNCk5vLiAxLCBYaW5zaSBSb2FkLA0KWGknYW4sIFNoYWFueGkg
NzEwMDM4LA0KUC5SLkNoaW5hDQoNCg0KDQotLS1PcmlnaW5hbC0tLQ0KRnJvbTogInlhbnF1
MDEyMyI8eWFucXUwMTIzQGZtbXUuZWR1LmNuJmd0Ow0KRGF0ZTogRnJpLCBEZWMgMTYsIDIw
MjIgMDk6MTggQU0NClRvOiAiMjg1NTAzMzYyIjwyODU1MDMzNjJAcXEuY29tJmd0OzsianB6
aG91MTIiPGpwemhvdTEyQGFsaXl1bi5jb20mZ3Q7OyIxOTM0NzY0NzM2IjwxOTM0NzY0NzM2
QHFxLmNvbSZndDs7IjIwMTE5MTM0NTQiPDIwMTE5MTM0NTRAcXEuY29tJmd0OzsiMjY0NTMw
MjcwMCI8MjY0NTMwMjcwMEBxcS5jb20mZ3Q7OyJ3ZW54aW5nY3VpIjx3ZW54aW5nY3VpQHFx
LmNvbSZndDs7Inpoc2hoYW8iPHpoc2hoYW9AMTI2LmNvbSZndDs7IkhRNTY5MTg0OCI8SFE1
NjkxODQ4QDE2My5jb20mZ3Q7OyJqc3N4enN3aiI8anNzeHpzd2pAeWVhaC5uZXQmZ3Q7OyJi
YWloYW93dyI8YmFpaGFvd3dAMTYzLmNvbSZndDs7ImhhaV94aWFvX2xpdSI8aGFpX3hpYW9f
bGl1QDE2My5jb20mZ3Q7OyJjYW9oYWl5YW43IjxjYW9oYWl5YW43QDE2My5jb20mZ3Q7OyJj
aGFvbWluMjEiPGNoYW9taW4yMUAxMjYuY29tJmd0OzsiaHV5YXFpbjk4OTciPGh1eWFxaW45
ODk3QDE2My5jb20mZ3Q7OyJtb3V5dWV5YW5nIjxtb3V5dWV5YW5nQDE2My5jb20mZ3Q7OyJq
aWFveWFuZzczNzQ1NDc1MSI8amlhb3lhbmc3Mzc0NTQ3NTFAMTYzLmNvbSZndDs7InRkZmVu
Z2R5Ijx0ZGZlbmdkeUBmbW11LmVkdS5jbiZndDs7ImRyd2FuZ2xpYW5nIjxkcndhbmdsaWFu
Z0AxMjYuY29tJmd0OzsNClN1YmplY3Q6IFRoZSBjb25maXJtYXRpb24gZW1haWwgZm9yIGF1
dGhvciBhZGRpdGlvbi4NCg0KDQoNCiBEZWFyIGNvLWF1dGhvciwNCiANCiANCiBJbiB0aGUg
YXJ0aWNsZSAiIFNMQzFBNSBFbmhhbmNlcyBNYWxpZ25hbnQgUGhlbm90eXBlcyBUaHJvdWdo
IE1vZHVsYXRpbmcgRmVycm9wdG9zaXMgU3RhdHVzIGFuZCBJbW11bmUgTWljcm9lbnZpcm9u
bWVudCBpbiBHbGlvbWEgIiwgcHJlcGFyZWQgZm9yIHB1YmxpY2F0aW9uIGluIENlbGwgRGVh
dGggJmFtcDsgRGlzZWFzZSwgQ2hlbmd4dWFuIEd1byBhc3Npc3RlZCB3aXRoIHN1cHBsZW1l
bnRhcnkgZXhwZXJpbWVudHMgZHVyaW5nIHRoZSByZXZpc2lvbiBwcm9jZXNzLiBUaGVyZWZv
cmUsIGhlIHdhcyBsaXN0ZWQgYXMgYSBjby1hdXRob3Igb2YgdGhpcyBwYXBlci4gVGhlIGF1
dGhvciBsaXN0IHdhcyBjaGFuZ2VkIGZyb20g4oCcTGl5aW5nIEhhbiwgWmhvdSBKaW5wZW5n
LCBMaSBMZWl5YW5nLCBYdW4gV3UsIFlpbmd3dSBTaGksIFdlbnhpbmcgQ3VpLCBTaGVuZ2hh
byBaaGFuZywgUWluZyBIdSwgSmluIFdhbmcsIEhhbyBCYWksIEhhaXhpYW8gTGl1LCBIYWl5
YW4gQ2FvLCBNaW4gQ2hhbywgWWFxaW4gSHUsIFl1ZXlhbmcgTW91LCBZYW5nIEppYW8sIERh
eXVuIEZlbmcsIExpYW5nIFdhbmcsIFlhbiBRdeKAnSB0byDigJwgTGl5aW5nIEhhbiwgWmhv
dSBKaW5wZW5nLCBMaSBMZWl5YW5nLCBYdW4gV3UsIFlpbmd3dSBTaGksIFdlbnhpbmcgQ3Vp
LCBTaGVuZ2hhbyBaaGFuZywgUWluZyBIdSwgSmluIFdhbmcsIEhhbyBCYWksIEhhaXhpYW8g
TGl1LCBDaGVuZ3h1YW4gR3VvLCBIYWl5YW4gQ2FvLCBNaW4gQ2hhbywgWWFxaW4gSHUsIFl1
ZXlhbmcgTW91LCBZYW5nIEppYW8sIERheXVuIEZlbmcsIExpYW5nIFdhbmcsIFlhbiBRdSIu
IEkgd291bGQgbGlrZSB0byBpbnZpdGUgeW91IHRvIHJlcGx5IHRoaXMgZW1haWwgd2l0aCBy
ZWdhcmQgdG8gd2hldGhlciBoZSBzaG91bGQgYmUgbGlzdGVkIGFzIHRoZSBjby1hdXRob3Ig
b2YgdGhpcyBwYXBlci4gVGhhbmsgeW91IQ0KIA0KIA0KICAgDQogWWFuJm5ic3A7UXUsJm5i
c3A7TUQsJm5ic3A7UGhELCANCiBQcm9mZXNzb3ImbmJzcDthbmQmbmJzcDtDaGFpcm1hbiZu
YnNwOywgDQogRGVwYXJ0bWVudCZuYnNwO29mJm5ic3A7TmV1cm9zdXJnZXJ5LCANCiBUYW5n
ZHUmbmJzcDtIb3NwaXRhbCwgDQogVGhlJm5ic3A7Rm91cnRoJm5ic3A7TWlsaXRhcnkmbmJz
cDtNZWRpY2FsJm5ic3A7VW5pdmVyc2l0eSwgDQogTm8uJm5ic3A7MSwmbmJzcDtYaW5zaSZu
YnNwO1JvYWQsIA0KIFhpJ2FuLCZuYnNwO1NoYWFueGkmbmJzcDs3MTAwMzgsIA0KIFAuUi5D
aGluYQ==

------=_NextPart_639C1A4E_0D9C3C80_5E58F935
Content-Type: text/html;
	charset="utf-8"
Content-Transfer-Encoding: base64

PGRpdj5EZWFyIFByb2Zlc3NvciBRdSw8L2Rpdj48ZGl2PjxiciAgLz48L2Rpdj48ZGl2Pkkg
aGF2ZSBiZWVuIGluZm9ybWVkIG9mIHRoZSBhYm92ZSBzaXR1YXRpb24gYW5kIGFncmVlIHRv
IGluY2x1ZGUgQ2hlbmd4dWFuIEd1byBhcyBhIGNvLWF1dGhvciBvZiB0aGlzIHBhcGVyLjwv
ZGl2PjxkaXY+PGJyICAvPjwvZGl2PjxkaXY+V3UgWHVuLDwvZGl2PjxkaXY+RGVwYXJ0bWVu
dCBvZiBOZXVyb3N1cmdlcnksPC9kaXY+PGRpdj5UYW5nZHUgSG9zcGl0YWwsPC9kaXY+PGRp
dj5UaGUgRm91cnRoIE1pbGl0YXJ5IE1lZGljYWwgVW5pdmVyc2l0eSw8L2Rpdj48ZGl2Pk5v
LiAxLCBYaW5zaSBSb2FkLDwvZGl2PjxkaXY+WGknYW4sIFNoYWFueGkgNzEwMDM4LDwvZGl2
PjxkaXY+UC5SLkNoaW5hPC9kaXY+PGRpdj48YnIgIC8+PC9kaXY+PGRpdj48IS0tZW1wdHlz
aWduLS0+PC9kaXY+PGRpdj48ZGl2IHN0eWxlPSJmb250LXNpemU6MTJweDtwYWRkaW5nOjJw
eCAwOyIgY2xhc3M9InhtX21haWxfb3JpbmdpbmFsX2Rlc2NyaWJlIj4tLS1PcmlnaW5hbC0t
LTwvZGl2PjxkaXYgc3R5bGU9ImZvbnQtc2l6ZToxMnB4O2JhY2tncm91bmQ6I2YwZjBmMDtj
b2xvcjojMjEyMTIxO3BhZGRpbmc6OHB4IWltcG9ydGFudDtib3JkZXItcmFkaXVzOjRweDts
aW5lLWhlaWdodDoxLjU7Ij48ZGl2IGNsYXNzPSJ4bV9tYWlsX29yaW5naW5hbF9kZXNjcmli
ZSI+PGI+RnJvbTo8L2I+ICJ5YW5xdTAxMjMiJmx0O3lhbnF1MDEyM0BmbW11LmVkdS5jbiZn
dDs8L2Rpdj48ZGl2IGNsYXNzPSJ4bV9tYWlsX29yaW5naW5hbF9kZXNjcmliZSI+PGI+RGF0
ZTo8L2I+IEZyaSwgRGVjIDE2LCAyMDIyIDA5OjE4IEFNPC9kaXY+PGRpdiBjbGFzcz0ieG1f
bWFpbF9vcmluZ2luYWxfZGVzY3JpYmUiPjxiPlRvOjwvYj4gIjI4NTUwMzM2MiImbHQ7Mjg1
NTAzMzYyQHFxLmNvbSZndDs7ImpwemhvdTEyIiZsdDtqcHpob3UxMkBhbGl5dW4uY29tJmd0
OzsiMTkzNDc2NDczNiImbHQ7MTkzNDc2NDczNkBxcS5jb20mZ3Q7OyIyMDExOTEzNDU0IiZs
dDsyMDExOTEzNDU0QHFxLmNvbSZndDs7IjI2NDUzMDI3MDAiJmx0OzI2NDUzMDI3MDBAcXEu
Y29tJmd0Ozsid2VueGluZ2N1aSImbHQ7d2VueGluZ2N1aUBxcS5jb20mZ3Q7OyJ6aHNoaGFv
IiZsdDt6aHNoaGFvQDEyNi5jb20mZ3Q7OyJIUTU2OTE4NDgiJmx0O0hRNTY5MTg0OEAxNjMu
Y29tJmd0OzsianNzeHpzd2oiJmx0O2pzc3h6c3dqQHllYWgubmV0Jmd0OzsiYmFpaGFvd3ci
Jmx0O2JhaWhhb3d3QDE2My5jb20mZ3Q7OyJoYWlfeGlhb19saXUiJmx0O2hhaV94aWFvX2xp
dUAxNjMuY29tJmd0OzsiY2FvaGFpeWFuNyImbHQ7Y2FvaGFpeWFuN0AxNjMuY29tJmd0Ozsi
Y2hhb21pbjIxIiZsdDtjaGFvbWluMjFAMTI2LmNvbSZndDs7Imh1eWFxaW45ODk3IiZsdDto
dXlhcWluOTg5N0AxNjMuY29tJmd0OzsibW91eXVleWFuZyImbHQ7bW91eXVleWFuZ0AxNjMu
Y29tJmd0Ozsiamlhb3lhbmc3Mzc0NTQ3NTEiJmx0O2ppYW95YW5nNzM3NDU0NzUxQDE2My5j
b20mZ3Q7OyJ0ZGZlbmdkeSImbHQ7dGRmZW5nZHlAZm1tdS5lZHUuY24mZ3Q7OyJkcndhbmds
aWFuZyImbHQ7ZHJ3YW5nbGlhbmdAMTI2LmNvbSZndDs7PC9kaXY+PGRpdiBjbGFzcz0ieG1f
bWFpbF9vcmluZ2luYWxfZGVzY3JpYmUiPjxiPlN1YmplY3Q6PC9iPiBUaGUgY29uZmlybWF0
aW9uIGVtYWlsIGZvciBhdXRob3IgYWRkaXRpb24uPC9kaXY+PC9kaXY+PGJyICAvPjxiciAg
Lz4KRGVhciBjby1hdXRob3IsPGJyICAvPgo8YnIgIC8+CjxiciAgLz4KSW4gdGhlIGFydGlj
bGUgIiA8c3Ryb25nPlNMQzFBNSBFbmhhbmNlcyBNYWxpZ25hbnQgUGhlbm90eXBlcyBUaHJv
dWdoIE1vZHVsYXRpbmcgRmVycm9wdG9zaXMgU3RhdHVzIGFuZCBJbW11bmUgTWljcm9lbnZp
cm9ubWVudCBpbiBHbGlvbWEgPC9zdHJvbmc+IiwgcHJlcGFyZWQgZm9yIHB1YmxpY2F0aW9u
IGluIDxzdHJvbmc+PGVtPkNlbGwgRGVhdGggJmFtcDsgRGlzZWFzZTwvZW0+PC9zdHJvbmc+
LCBDaGVuZ3h1YW4gR3VvIGFzc2lzdGVkIHdpdGggc3VwcGxlbWVudGFyeSBleHBlcmltZW50
cyBkdXJpbmcgdGhlIHJldmlzaW9uIHByb2Nlc3MuIFRoZXJlZm9yZSwgaGUgd2FzIGxpc3Rl
ZCBhcyBhIGNvLWF1dGhvciBvZiB0aGlzIHBhcGVyLiBUaGUgYXV0aG9yIGxpc3Qgd2FzIGNo
YW5nZWQgZnJvbSDigJxMaXlpbmcgSGFuLCBaaG91IEppbnBlbmcsIExpIExlaXlhbmcsIFh1
biBXdSwgWWluZ3d1IFNoaSwgV2VueGluZyBDdWksIFNoZW5naGFvIFpoYW5nLCBRaW5nIEh1
LCBKaW4gV2FuZywgSGFvIEJhaSwgSGFpeGlhbyBMaXUsIEhhaXlhbiBDYW8sIE1pbiBDaGFv
LCBZYXFpbiBIdSwgWXVleWFuZyBNb3UsIFlhbmcgSmlhbywgRGF5dW4gRmVuZywgTGlhbmcg
V2FuZywgWWFuIFF14oCdIHRvIOKAnCBMaXlpbmcgSGFuLCBaaG91IEppbnBlbmcsIExpIExl
aXlhbmcsIFh1biBXdSwgWWluZ3d1IFNoaSwgV2VueGluZyBDdWksIFNoZW5naGFvIFpoYW5n
LCBRaW5nIEh1LCBKaW4gV2FuZywgSGFvIEJhaSwgSGFpeGlhbyBMaXUsIENoZW5neHVhbiBH
dW8sIEhhaXlhbiBDYW8sIE1pbiBDaGFvLCBZYXFpbiBIdSwgWXVleWFuZyBNb3UsIFlhbmcg
SmlhbywgRGF5dW4gRmVuZywgTGlhbmcgV2FuZywgWWFuIFF1Ii4gSSB3b3VsZCBsaWtlIHRv
IGludml0ZSB5b3UgdG8gcmVwbHkgdGhpcyBlbWFpbCB3aXRoIHJlZ2FyZCB0byB3aGV0aGVy
IGhlIHNob3VsZCBiZSBsaXN0ZWQgYXMgdGhlIGNvLWF1dGhvciBvZiB0aGlzIHBhcGVyLiBU
aGFuayB5b3UhPGJyICAvPgo8YnIgIC8+CjxiciAgLz4KIAo8aHIgY2xhc3M9InNpZ25hdHVy
ZS1zZXBhcmF0b3IiIGFsaWduPSJsZWZ0IiBzdHlsZT0ibWFyZ2luOjAuNWVtIDA7d2lkdGg6
MTBlbTtoZWlnaHQ6MXB4O2JhY2tncm91bmQtY29sb3I6Izk5OTtib3JkZXI6bm9uZTsiICAv
PgpZYW4mbmJzcDtRdSwmbmJzcDtNRCwmbmJzcDtQaEQsIDxiciAgLz4KUHJvZmVzc29yJm5i
c3A7YW5kJm5ic3A7Q2hhaXJtYW4mbmJzcDssIDxiciAgLz4KRGVwYXJ0bWVudCZuYnNwO29m
Jm5ic3A7TmV1cm9zdXJnZXJ5LCA8YnIgIC8+ClRhbmdkdSZuYnNwO0hvc3BpdGFsLCA8YnIg
IC8+ClRoZSZuYnNwO0ZvdXJ0aCZuYnNwO01pbGl0YXJ5Jm5ic3A7TWVkaWNhbCZuYnNwO1Vu
aXZlcnNpdHksIDxiciAgLz4KTm8uJm5ic3A7MSwmbmJzcDtYaW5zaSZuYnNwO1JvYWQsIDxi
ciAgLz4KWGknYW4sJm5ic3A7U2hhYW54aSZuYnNwOzcxMDAzOCwgPGJyICAvPgpQLlIuQ2hp
bmE8L2Rpdj4=

------=_NextPart_639C1A4E_0D9C3C80_5E58F935--
