# Supplementary material for: SLC1A5 enhances malignant phenotypes through modulating ferroptosis status and immune microenvironment in glioma
Source: Cell Death Dis. 2022 Dec 24;13(12):1071. doi: 10.1038/s41419-022-05526-w (PMC9789994; doi:10.1038/s41419-022-05526-w)
Supplement: Supplementary file 1 — The agreement of the co-authors to the change of author list. [file 41419_2022_5526_MOESM1_ESM.zip › Email Responses of co-authors/6th Wenxing Cui.eml]

Received: from xmbgsz5.mail.qq.com (unknown [113.108.92.123])
	by mailapp (Coremail) with SMTP id AQoKrACHUn6p_JtjaLF+AQ--.62560S3;
	Fri, 16 Dec 2022 13:05:46 +0800 (CST)
DKIM-Signature: v=1; a=rsa-sha256; c=relaxed/relaxed; d=qq.com; s=s201512;
	t=1671166715; bh=6Kem55xIsT/4NwKve6MO3b07di4FI4mlNxNb1SAKEK8=;
	h=In-Reply-To:References:From:To:Subject:Date;
	b=jF8B0PU/soZXcTaON7ZKLWLRGTLQnosArOT5qsLi6x4Zg5l++PjPzlYeN/XWMUWGg
	 c+I4kY20Sc44Mv9tf0mwRh2NlNNefJz936ia93uegnJ4AKTwMeNhuk6tS+neDNvvDL
	 lFGQZLSIoIO4VrxcYX7XV7qQMLQFFgk0pybP4T9Q=
X-QQ-FEAT: oHWrrGTW1dC93WHAYZD9jnWc/36R7j5q
X-QQ-SSF: 00000000000000F0000000000000
X-QQ-XMAILINFO: OPMy/temiooGg2nTCKM1VdIt1tj+GCIw73e0S+Mxoseq2Osv18hrvTxRdORTN6
	 ZfSXZN61euAZKxhOU99WHwA/JJdClJ8JmdAwhRScJP0SlOwu+pGJs7CDTSzXqey/KORD735hHMmU8
	 lwYq213aGtyY0DE6D/t14E3Zm49rEPPEXSvvk6EccPzKK/DJuih0YPLlZAwqFGiYBfwkp6FvO+DdP
	 TRXrgHimox3zU7aWnV6EOn3nQmnWNE2KGx0b4a6IJenUQLnbdDJvwrW5988L8zE9jAzQzZbkA0smM
	 E2f2fiBVCqssMRCUV2rkzwVRjG6dKKigR+c0yJlJd903yy7VJY0VaWzJiq+M5QAD/y60wKxZDLQBj
	 9pzOJ1zSQ1TvaH2IeYyIt8w/6sRotVuoBMqTBFTEMldCaBytLzEw4K31lwmiu0+tGa1EWrsKj8psF
	 QjgirI/rSTSISfrcfpuQ3n7j4bcgJ4HqgzMJVTD5LLD6ki6W8b6y6ArloKiKaipEcpjmVwwlZvwwP
	 Bi07rTEOb6t5Sq/15kLzDnqGb+aeARwuFOevDsKrvzQ9sUW/U1BI/2jbtbtUgSydVJERVvyN8RBxn
	 fpfJ33SwMVZ2OrdAANbD+41rgvOuzEE3CYa/QDV5D5M8KO4JlLBUKfBmuCwMVUSVPKdZjKNJtYqxV
	 B08Uht7rSgg1WsOW4i4rLHTMZZWULgyZXJGVsdoyqReFGEORWSeYBo7KRaHrTe7QfW1admARQh/KE
	 eWW27F7fiIhRXM0c/qx+0mZcA1XjU2cOCalRXtkwiJxNbdtU+5g5F/xOIhCdGm1fJ9m1QH0IVjVKz
	 TM1omwiTr6vDi03F5va3sLU8/ZqVw//8ua+eoKQKuNrxX5oeQWR912SPaP+ergtO5m1IH2fGrlKuZ
	 zqEVbQuE3o362h5FGmJbgJ70IT/SQwwGwnKKfjyEGlc+4kJ8aX+8tjCGDVM2uZWpUOz62QtKpPqiN
	 5wafGBx6EEMVplqbKJ/vPyxcvxKxNo6lflkGVMbEMTqqoDf5FWlAasvIzLd682LXRIzpgHTb4D0LF
	 PKARW1LdhnAOTA87SicPL5Z30/zxOjLSFsCBorj0iV8csq6qyjULvSpY/py7DGHkKIUg/noinwyrf
	 8WcOtrwiFVaZWHer9Ypbsk9yRBoMfnsraP3dm2xSrGeUxwlpNDB5/coMkISpRZx/e54=
X-HAS-ATTACH: no
X-QQ-BUSINESS-ORIGIN: 2
X-Originating-IP: 255.72.129.71
In-Reply-To: <638594dd.3a2d.1851889021a.Coremail.yanqu0123@fmmu.edu.cn>
References: <638594dd.3a2d.1851889021a.Coremail.yanqu0123@fmmu.edu.cn>
X-QQ-STYLE: 
X-QQ-mid: webmail317t1671166714t7518921
From: "=?gb18030?B?V2VueGluZyBDdWk=?=" <wenxingcui@qq.com>
To: "=?gb18030?B?eWFucXUwMTIz?=" <yanqu0123@fmmu.edu.cn>, "=?gb18030?B?Mjg1NTAzMzYy?=" <285503362@qq.com>, "=?gb18030?B?anB6aG91MTI=?=" <jpzhou12@aliyun.com>, "=?gb18030?B?MTkzNDc2NDczNg==?=" <1934764736@qq.com>, "=?gb18030?B?MjAxMTkxMzQ1NA==?=" <2011913454@qq.com>, "=?gb18030?B?MjY0NTMwMjcwMA==?=" <2645302700@qq.com>, "=?gb18030?B?emhzaGhhbw==?=" <zhshhao@126.com>, "=?gb18030?B?SFE1NjkxODQ4?=" <HQ5691848@163.com>, "=?gb18030?B?anNzeHpzd2o=?=" <jssxzswj@yeah.net>, "=?gb18030?B?YmFpaGFvd3c=?=" <baihaoww@163.com>, "=?gb18030?B?aGFpX3hpYW9fbGl1?=" <hai_xiao_liu@163.com>, "=?gb18030?B?Y2FvaGFpeWFuNw==?=" <caohaiyan7@163.com>, "=?gb18030?B?Y2hhb21pbjIx?=" <chaomin21@126.com>, "=?gb18030?B?aHV5YXFpbjk4OTc=?=" <huyaqin9897@163.com>, "=?gb18030?B?bW91eXVleWFuZw==?=" <mouyueyang@163.com>, "=?gb18030?B?amlhb3lhbmc3Mzc0NTQ3NTE=?=" <jiaoyang737454751@163.com>, "=?gb18030?B?dGRmZW5nZHk=?=" <tdfengdy@fmmu.edu.cn>, "=?gb18030?B?ZHJ3YW5nbGlhbmc=?=" <drwangliang@126.com>
Subject: =?gb18030?B?u9i4tKO6VGhlIGNvbmZpcm1hdGlvbiBlbWFpbCBm?=
 =?gb18030?B?b3IgYXV0aG9yIGFkZGl0aW9uLg==?=
Mime-Version: 1.0
Content-Type: multipart/alternative;
	boundary="----=_NextPart_639BFAF9_11F0BAE8_72103D25"
Content-Transfer-Encoding: 8Bit
Date: Fri, 16 Dec 2022 12:58:33 +0800
X-Priority: 3
Message-ID: <tencent_1C922D82E6CD2BC118C7EAB5ACE41B255E07@qq.com>
X-QQ-MIME: TCMime 1.0 by Tencent
X-Mailer: QQMail 2.x
X-QQ-Mailer: QQMail 2.x
X-CM-TRANSID:AQoKrACHUn6p_JtjaLF+AQ--.62560S3
Authentication-Results: mailapp; spf=permerror smtp.mail=wenxingcui@qq
	.com;
X-Coremail-Antispam: 1UD129KBjvJXoW7AFWfWF1xCFyxGr1xJFW5ZFb_yoW8Kw18pr
	ZIkr4SkFyxKF45GFWruanrAr15tF1kWaySq3yDWa48Xr1aka9Fqw4jqry8Aryq9rW7Zr4U
	Jry2vrnayw1DZFDanT9S1TB71UUUUUUqnTZGkaVYY2UrUUUUjbIjqfuFe4nvWSU5nxnvy2
	9KBjDU0xBIdaVrnRJUUUdqb7Iv0xC_JF4lb4IE77IF4wAFF20E14v26r1j6r4UM7CIcVAF
	z4kK6r1j6r18M28lY4IEw2IIxxk0rwA2F7IY1VAKz4vEj48ve4kI8wA2z4x0Y4vE2Ix0cI
	8IcVAFwI0_Jr0_JF4l84ACjcxK6xIIjxv20xvEc7CjxVAFwI0_Jr0_Gr1l84ACjcxK6I8E
	87Iv67AKxVWxJVW8Jr1l84ACjcxK6I8E87Iv6xkF7I0E14v26r4j6r4UJwAS0I0E0xvYzx
	vE52x082IY62kv0487Mc02F40Eb7x2x7xS6r1j6r4UMc02F40EFcxC0VAKzVAqx4xG6I80
	ewAqx4xG64kEw2xG04xIwI0_Gr0_Xr1lYx0E2Ix0cI8IcVAFwI0_Jr0_Jr4lYx0Ex4A2js
	IE14v26r1j6r4UMcvjeVCFs4IE7xkEbVWUJVW8JwACjcxG0xvY0x0EwIxGrwACjI8F5VA0
	II8E6IAqYI8I648v4I1lFcxC0VAYjxAxZF0Ew4CEw7xC0wACY4xI67k04243AVC20s07M4
	kEw2IEc2xF0cIa020Ex4CEFs1l7480Y4vEI4kI2Ix0rVAqx4xJMx02cVAKzwCY0x0Ix7I2
	Y4AK64vIr41lcIIF0xvE2Ix0cI8IcVAFwI0_Jr0_JF4lcIIF0xvE2Ix0cI8IcVCY1x0267
	AKxVWUJVW8JwCYIxAIcVC2z280aVAFwI0_Jr0_Gr1lcIIF0xvEx4A2jsIEc7CjxVAFwI0_
	Jr0_Gr1l42xK82IYc2Ij64vIr41l4x8a62IYc4C5MxC20s026xCaFVCjc4AY6r1j6r4UMI
	8I3I0E5I8CrVAFwI0_JrI_JrWlx2IqxVCjr7xvwVAFwI0_JrI_JrWlx4CE17CEb7AF67AK
	xVW8ZVWrXwCIc40Y0x0EwIxGrwCI42IY6xAIw20EY4v20xvaj40_WFyUJVCq3bIYCTnIWI
	evJa73UjIFyTuYvjfU7l4iUUUUU

This is a multi-part message in MIME format.

------=_NextPart_639BFAF9_11F0BAE8_72103D25
Content-Type: text/plain;
	charset="gb18030"
Content-Transfer-Encoding: base64

RGVhciBQcm9mZXNzb3IgUXUsDQoNCg0KSSBoYXZlIGJlZW4gaW5mb3JtZWQgb2YgdGhlIGFi
b3ZlIHNpdHVhdGlvbiBhbmQgYWdyZWUgdG8gaW5jbHVkZSBDaGVuZ3h1YW4gR3VvIGFzIGEg
Y28tYXV0aG9yIG9mIHRoaXMgcGFwZXIuDQoNCg0KV2VueGluZyBDdWksDQpEZXBhcnRtZW50
IG9mIE5ldXJvc3VyZ2VyeSwNClRhbmdkdSBIb3NwaXRhbCwNClRoZSBGb3VydGggTWlsaXRh
cnkgTWVkaWNhbCBVbml2ZXJzaXR5LA0KTm8uIDEsIFhpbnNpIFJvYWQsDQpYaSdhbiwgU2hh
YW54aSA3MTAwMzgsDQpQLlIuQ2hpbmENCg0KDQoNCg0KDQotLS0tLS0tLS0tLS0tLS0tLS0m
bmJzcDvUrcq808q8/iZuYnNwOy0tLS0tLS0tLS0tLS0tLS0tLQ0Kt6K8/sjLOiAgICAgICAg
ICAgICAgICAgICAgICAgICAgICAgICAgICAgICAgICAgICAgICAgICAgICAgICAgICAgICAg
ICAgICAgICAgICAgICAgICAgICAgICAgICAgICAgICAgICAgICAgICAgICAgICAgICAgICAg
ICAgICJ5YW5xdTAxMjMiICAgICAgICAgICAgICAgICAgICAgICAgICAgICAgICAgICAgICAg
ICAgICAgICAgICAgICAgICAgICAgICAgICAgICAgICAgICAgICAgICAgICAgPHlhbnF1MDEy
M0BmbW11LmVkdS5jbiZndDs7DQq3osvNyrG85DombmJzcDsyMDIyxOoxMtTCMTbI1SjQx8ba
zuUpIMnPzuc5OjI1DQrK1bz+yMs6Jm5ic3A7IjI4NTUwMzM2MiI8Mjg1NTAzMzYyQHFxLmNv
bSZndDs7ImpwemhvdTEyIjxqcHpob3UxMkBhbGl5dW4uY29tJmd0OzsiMTkzNDc2NDczNiI8
MTkzNDc2NDczNkBxcS5jb20mZ3Q7OyIyMDExOTEzNDU0IjwyMDExOTEzNDU0QHFxLmNvbSZn
dDs7IjI2NDUzMDI3MDAiPDI2NDUzMDI3MDBAcXEuY29tJmd0OzsiV2VueGluZyBDdWkiPHdl
bnhpbmdjdWlAcXEuY29tJmd0OzsiemhzaGhhbyI8emhzaGhhb0AxMjYuY29tJmd0OzsiSFE1
NjkxODQ4IjxIUTU2OTE4NDhAMTYzLmNvbSZndDs7Impzc3h6c3dqIjxqc3N4enN3akB5ZWFo
Lm5ldCZndDs7ImJhaWhhb3d3IjxiYWloYW93d0AxNjMuY29tJmd0OzsiaGFpX3hpYW9fbGl1
IjxoYWlfeGlhb19saXVAMTYzLmNvbSZndDs7ImNhb2hhaXlhbjciPGNhb2hhaXlhbjdAMTYz
LmNvbSZndDs7ImNoYW9taW4yMSI8Y2hhb21pbjIxQDEyNi5jb20mZ3Q7OyJodXlhcWluOTg5
NyI8aHV5YXFpbjk4OTdAMTYzLmNvbSZndDs7Im1vdXl1ZXlhbmciPG1vdXl1ZXlhbmdAMTYz
LmNvbSZndDs7ImppYW95YW5nNzM3NDU0NzUxIjxqaWFveWFuZzczNzQ1NDc1MUAxNjMuY29t
Jmd0OzsidGRmZW5nZHkiPHRkZmVuZ2R5QGZtbXUuZWR1LmNuJmd0OzsiZHJ3YW5nbGlhbmci
PGRyd2FuZ2xpYW5nQDEyNi5jb20mZ3Q7Ow0KDQrW98ziOiZuYnNwO1RoZSBjb25maXJtYXRp
b24gZW1haWwgZm9yIGF1dGhvciBhZGRpdGlvbi4NCg0KDQoNCg0KIERlYXIgY28tYXV0aG9y
LA0KIA0KIA0KIEluIHRoZSBhcnRpY2xlICIgU0xDMUE1IEVuaGFuY2VzIE1hbGlnbmFudCBQ
aGVub3R5cGVzIFRocm91Z2ggTW9kdWxhdGluZyBGZXJyb3B0b3NpcyBTdGF0dXMgYW5kIElt
bXVuZSBNaWNyb2Vudmlyb25tZW50IGluIEdsaW9tYSAiLCBwcmVwYXJlZCBmb3IgcHVibGlj
YXRpb24gaW4gQ2VsbCBEZWF0aCAmYW1wOyBEaXNlYXNlLCBDaGVuZ3h1YW4gR3VvIGFzc2lz
dGVkIHdpdGggc3VwcGxlbWVudGFyeSBleHBlcmltZW50cyBkdXJpbmcgdGhlIHJldmlzaW9u
IHByb2Nlc3MuIFRoZXJlZm9yZSwgaGUgd2FzIGxpc3RlZCBhcyBhIGNvLWF1dGhvciBvZiB0
aGlzIHBhcGVyLiBUaGUgYXV0aG9yIGxpc3Qgd2FzIGNoYW5nZWQgZnJvbSChsExpeWluZyBI
YW4sIFpob3UgSmlucGVuZywgTGkgTGVpeWFuZywgWHVuIFd1LCBZaW5nd3UgU2hpLCBXZW54
aW5nIEN1aSwgU2hlbmdoYW8gWmhhbmcsIFFpbmcgSHUsIEppbiBXYW5nLCBIYW8gQmFpLCBI
YWl4aWFvIExpdSwgSGFpeWFuIENhbywgTWluIENoYW8sIFlhcWluIEh1LCBZdWV5YW5nIE1v
dSwgWWFuZyBKaWFvLCBEYXl1biBGZW5nLCBMaWFuZyBXYW5nLCBZYW4gUXWhsSB0byChsCBM
aXlpbmcgSGFuLCBaaG91IEppbnBlbmcsIExpIExlaXlhbmcsIFh1biBXdSwgWWluZ3d1IFNo
aSwgV2VueGluZyBDdWksIFNoZW5naGFvIFpoYW5nLCBRaW5nIEh1LCBKaW4gV2FuZywgSGFv
IEJhaSwgSGFpeGlhbyBMaXUsIENoZW5neHVhbiBHdW8sIEhhaXlhbiBDYW8sIE1pbiBDaGFv
LCBZYXFpbiBIdSwgWXVleWFuZyBNb3UsIFlhbmcgSmlhbywgRGF5dW4gRmVuZywgTGlhbmcg
V2FuZywgWWFuIFF1Ii4gSSB3b3VsZCBsaWtlIHRvIGludml0ZSB5b3UgdG8gcmVwbHkgdGhp
cyBlbWFpbCB3aXRoIHJlZ2FyZCB0byB3aGV0aGVyIGhlIHNob3VsZCBiZSBsaXN0ZWQgYXMg
dGhlIGNvLWF1dGhvciBvZiB0aGlzIHBhcGVyLiBUaGFuayB5b3UhDQogDQogDQogICANCiBZ
YW4gUXUsIE1ELCBQaEQsIA0KIFByb2Zlc3NvciBhbmQgQ2hhaXJtYW4gLCANCiBEZXBhcnRt
ZW50IG9mIE5ldXJvc3VyZ2VyeSwgDQogVGFuZ2R1IEhvc3BpdGFsLCANCiBUaGUgRm91cnRo
IE1pbGl0YXJ5IE1lZGljYWwgVW5pdmVyc2l0eSwgDQogTm8uIDEsIFhpbnNpIFJvYWQsIA0K
IFhpJ2FuLCBTaGFhbnhpIDcxMDAzOCwgDQogUC5SLkNoaW5h

------=_NextPart_639BFAF9_11F0BAE8_72103D25
Content-Type: text/html;
	charset="gb18030"
Content-Transfer-Encoding: base64

PG1ldGEgaHR0cC1lcXVpdj0iQ29udGVudC1UeXBlIiBjb250ZW50PSJ0ZXh0L2h0bWw7IGNo
YXJzZXQ9R0IxODAzMCI+PGRpdj48ZGl2PkRlYXIgUHJvZmVzc29yIFF1LDwvZGl2PjxkaXY+
PGJyPjwvZGl2PjxkaXY+SSBoYXZlIGJlZW4gaW5mb3JtZWQgb2YgdGhlIGFib3ZlIHNpdHVh
dGlvbiBhbmQgYWdyZWUgdG8gaW5jbHVkZSBDaGVuZ3h1YW4gR3VvIGFzIGEgY28tYXV0aG9y
IG9mIHRoaXMgcGFwZXIuPC9kaXY+PGRpdj48YnI+PC9kaXY+PGRpdj5XZW54aW5nIEN1aSw8
L2Rpdj48ZGl2PkRlcGFydG1lbnQgb2YgTmV1cm9zdXJnZXJ5LDwvZGl2PjxkaXY+VGFuZ2R1
IEhvc3BpdGFsLDwvZGl2PjxkaXY+VGhlIEZvdXJ0aCBNaWxpdGFyeSBNZWRpY2FsIFVuaXZl
cnNpdHksPC9kaXY+PGRpdj5Oby4gMSwgWGluc2kgUm9hZCw8L2Rpdj48ZGl2PlhpJ2FuLCBT
aGFhbnhpIDcxMDAzOCw8L2Rpdj48ZGl2PlAuUi5DaGluYTwvZGl2PjwvZGl2PjxkaXYgc3R5
bGU9InBvc2l0aW9uOiByZWxhdGl2ZTsiPjxkaXY+PGJyPjwvZGl2PjxkaXY+PGJyPjwvZGl2
PjxkaXYgc3R5bGU9ImZvbnQtc2l6ZTogMTJweDtmb250LWZhbWlseTogQXJpYWwgTmFycm93
O3BhZGRpbmc6MnB4IDAgMnB4IDA7Ij4tLS0tLS0tLS0tLS0tLS0tLS0mbmJzcDvUrcq808q8
/iZuYnNwOy0tLS0tLS0tLS0tLS0tLS0tLTwvZGl2PjxkaXYgc3R5bGU9ImZvbnQtc2l6ZTog
MTJweDtiYWNrZ3JvdW5kOiNlZmVmZWY7cGFkZGluZzo4cHg7Ij48ZGl2PjxiPreivP7Iyzo8
L2I+ICAgICAgICAgICAgICAgICAgICAgICAgICAgICAgICAgICAgICAgICAgICAgICAgICAg
ICAgICAgICAgICAgICAgICAgICAgICAgICAgICAgICAgICAgICAgICAgICAgICAgICAgICAg
ICAgICAgICAgICAgICAgInlhbnF1MDEyMyIgICAgICAgICAgICAgICAgICAgICAgICAgICAg
ICAgICAgICAgICAgICAgICAgICAgICAgICAgICAgICAgICAgICAgICAgICAgICAgICAgICAg
ICAmbHQ7eWFucXUwMTIzQGZtbXUuZWR1LmNuJmd0Ozs8L2Rpdj48ZGl2PjxiPreiy83Ksbzk
OjwvYj4mbmJzcDsyMDIyxOoxMtTCMTbI1SjQx8bazuUpIMnPzuc5OjI1PC9kaXY+PGRpdj48
Yj7K1bz+yMs6PC9iPiZuYnNwOyIyODU1MDMzNjIiJmx0OzI4NTUwMzM2MkBxcS5jb20mZ3Q7
OyJqcHpob3UxMiImbHQ7anB6aG91MTJAYWxpeXVuLmNvbSZndDs7IjE5MzQ3NjQ3MzYiJmx0
OzE5MzQ3NjQ3MzZAcXEuY29tJmd0OzsiMjAxMTkxMzQ1NCImbHQ7MjAxMTkxMzQ1NEBxcS5j
b20mZ3Q7OyIyNjQ1MzAyNzAwIiZsdDsyNjQ1MzAyNzAwQHFxLmNvbSZndDs7Ildlbnhpbmcg
Q3VpIiZsdDt3ZW54aW5nY3VpQHFxLmNvbSZndDs7Inpoc2hoYW8iJmx0O3poc2hoYW9AMTI2
LmNvbSZndDs7IkhRNTY5MTg0OCImbHQ7SFE1NjkxODQ4QDE2My5jb20mZ3Q7OyJqc3N4enN3
aiImbHQ7anNzeHpzd2pAeWVhaC5uZXQmZ3Q7OyJiYWloYW93dyImbHQ7YmFpaGFvd3dAMTYz
LmNvbSZndDs7ImhhaV94aWFvX2xpdSImbHQ7aGFpX3hpYW9fbGl1QDE2My5jb20mZ3Q7OyJj
YW9oYWl5YW43IiZsdDtjYW9oYWl5YW43QDE2My5jb20mZ3Q7OyJjaGFvbWluMjEiJmx0O2No
YW9taW4yMUAxMjYuY29tJmd0OzsiaHV5YXFpbjk4OTciJmx0O2h1eWFxaW45ODk3QDE2My5j
b20mZ3Q7OyJtb3V5dWV5YW5nIiZsdDttb3V5dWV5YW5nQDE2My5jb20mZ3Q7OyJqaWFveWFu
ZzczNzQ1NDc1MSImbHQ7amlhb3lhbmc3Mzc0NTQ3NTFAMTYzLmNvbSZndDs7InRkZmVuZ2R5
IiZsdDt0ZGZlbmdkeUBmbW11LmVkdS5jbiZndDs7ImRyd2FuZ2xpYW5nIiZsdDtkcndhbmds
aWFuZ0AxMjYuY29tJmd0Ozs8d2JyPjwvZGl2PjxkaXY+PC9kaXY+PGRpdj48Yj7W98ziOjwv
Yj4mbmJzcDtUaGUgY29uZmlybWF0aW9uIGVtYWlsIGZvciBhdXRob3IgYWRkaXRpb24uPC9k
aXY+PC9kaXY+PGRpdj48YnI+PC9kaXY+PGJyPgo8c3BhbiBzdHlsZT0iZm9udC1mYW1pbHk6
U2ltU3VuOyI+RGVhciBjby1hdXRob3IsPC9zcGFuPjxicj4KPHNwYW4gc3R5bGU9ImZvbnQt
ZmFtaWx5OlNpbVN1bjsiPjxicj4KPC9zcGFuPjxicj4KPHNwYW4gc3R5bGU9ImZvbnQtZmFt
aWx5OlNpbVN1bjsiPkluIHRoZSBhcnRpY2xlICIgPHN0cm9uZz5TTEMxQTUgRW5oYW5jZXMg
TWFsaWduYW50IFBoZW5vdHlwZXMgVGhyb3VnaCBNb2R1bGF0aW5nIEZlcnJvcHRvc2lzIFN0
YXR1cyBhbmQgSW1tdW5lIE1pY3JvZW52aXJvbm1lbnQgaW4gR2xpb21hIDwvc3Ryb25nPiIs
IHByZXBhcmVkIGZvciBwdWJsaWNhdGlvbiBpbiA8c3Ryb25nPjxlbT5DZWxsIERlYXRoICZh
bXA7IERpc2Vhc2U8L2VtPjwvc3Ryb25nPiwgQ2hlbmd4dWFuIEd1byBhc3Npc3RlZCB3aXRo
IHN1cHBsZW1lbnRhcnkgZXhwZXJpbWVudHMgZHVyaW5nIHRoZSByZXZpc2lvbiBwcm9jZXNz
LiBUaGVyZWZvcmUsIGhlIHdhcyBsaXN0ZWQgYXMgYSBjby1hdXRob3Igb2YgdGhpcyBwYXBl
ci4gVGhlIGF1dGhvciBsaXN0IHdhcyBjaGFuZ2VkIGZyb20gobBMaXlpbmcgSGFuLCBaaG91
IEppbnBlbmcsIExpIExlaXlhbmcsIFh1biBXdSwgWWluZ3d1IFNoaSwgV2VueGluZyBDdWks
IFNoZW5naGFvIFpoYW5nLCBRaW5nIEh1LCBKaW4gV2FuZywgSGFvIEJhaSwgSGFpeGlhbyBM
aXUsIEhhaXlhbiBDYW8sIE1pbiBDaGFvLCBZYXFpbiBIdSwgWXVleWFuZyBNb3UsIFlhbmcg
SmlhbywgRGF5dW4gRmVuZywgTGlhbmcgV2FuZywgWWFuIFF1obEgdG8gobAgTGl5aW5nIEhh
biwgWmhvdSBKaW5wZW5nLCBMaSBMZWl5YW5nLCBYdW4gV3UsIFlpbmd3dSBTaGksIFdlbnhp
bmcgQ3VpLCBTaGVuZ2hhbyBaaGFuZywgUWluZyBIdSwgSmluIFdhbmcsIEhhbyBCYWksIEhh
aXhpYW8gTGl1LCBDaGVuZ3h1YW4gR3VvLCBIYWl5YW4gQ2FvLCBNaW4gQ2hhbywgWWFxaW4g
SHUsIFl1ZXlhbmcgTW91LCBZYW5nIEppYW8sIERheXVuIEZlbmcsIExpYW5nIFdhbmcsIFlh
biBRdSIuIEkgd291bGQgbGlrZSB0byBpbnZpdGUgeW91IHRvIHJlcGx5IHRoaXMgZW1haWwg
d2l0aCByZWdhcmQgdG8gd2hldGhlciBoZSBzaG91bGQgYmUgbGlzdGVkIGFzIHRoZSBjby1h
dXRob3Igb2YgdGhpcyBwYXBlci4gVGhhbmsgeW91ITwvc3Bhbj48YnI+Cjxicj4KPGJyPgo8
c3BhbiBzdHlsZT0iZm9udC1mYW1pbHk6U2ltU3VuOyIgY2xhc3M9InNwbkVkaXRvclNpZ24i
PiAKPGhyIGNsYXNzPSJzaWduYXR1cmUtc2VwYXJhdG9yIiBhbGlnbj0ibGVmdCIgc3R5bGU9
Im1hcmdpbjowLjVlbSAwO3dpZHRoOjEwZW07aGVpZ2h0OjFweDtiYWNrZ3JvdW5kLWNvbG9y
OiM5OTk7Ym9yZGVyOm5vbmU7Ij4KWWFuIFF1LCBNRCwgUGhELCA8YnI+ClByb2Zlc3NvciBh
bmQgQ2hhaXJtYW4gLCA8YnI+CkRlcGFydG1lbnQgb2YgTmV1cm9zdXJnZXJ5LCA8YnI+ClRh
bmdkdSBIb3NwaXRhbCwgPGJyPgpUaGUgRm91cnRoIE1pbGl0YXJ5IE1lZGljYWwgVW5pdmVy
c2l0eSwgPGJyPgpOby4gMSwgWGluc2kgUm9hZCwgPGJyPgpYaSdhbiwgU2hhYW54aSA3MTAw
MzgsIDxicj4KUC5SLkNoaW5hPC9zcGFuPjwvZGl2Pg==

------=_NextPart_639BFAF9_11F0BAE8_72103D25--
