# Supplementary material for: SLC1A5 enhances malignant phenotypes through modulating ferroptosis status and immune microenvironment in glioma
Source: Cell Death Dis. 2022 Dec 24;13(12):1071. doi: 10.1038/s41419-022-05526-w (PMC9789994; doi:10.1038/s41419-022-05526-w)
Supplement: Supplementary file 1 — The agreement of the co-authors to the change of author list. [file 41419_2022_5526_MOESM1_ESM.zip › Email Responses of co-authors/7th Shenghao Zhang.eml]

Received: from m1517.mail.126.com (unknown [220.181.15.17])
	by mailapp (Coremail) with SMTP id AQoKrADXrn8D9JtjCox+AQ--.30588S2;
	Fri, 16 Dec 2022 12:28:51 +0800 (CST)
DKIM-Signature: v=1; a=rsa-sha256; c=relaxed/relaxed; d=126.com;
	s=s110527; h=Date:From:Subject:MIME-Version:Message-ID; bh=j1NGA
	ZhPNrlkyhCzFIFNxCtxED++nEcyP0Yf45a/LfM=; b=NZ010e6aDB5Nrtg1znU+D
	+tfYFcFiBxmPsjaNS/SC2/OYQ/XPrD+tx58V3lqOc5npHpQX7D5VYw6GvtBSEoFp
	Wy5yVL12XUP/BUjYklNnqkAMAQ7keFCA/6BSPY0xind5lWP0Qt8/Din9xRRPaX7X
	gJupuQUMkBxy4p9fej7vMM=
Received: from zhshhao$126.com ( [2409:8970:72c:168f:653b:c003:7f35:b8d1] )
 by ajax-webmail-wmsvr17 (Coremail) ; Fri, 16 Dec 2022 12:21:39 +0800
 (GMT+08:00)
X-Originating-IP: [2409:8970:72c:168f:653b:c003:7f35:b8d1]
Date: Fri, 16 Dec 2022 12:21:39 +0800 (GMT+08:00)
From: "SH Zhang" <zhshhao@126.com>
To: yanqu0123 <yanqu0123@fmmu.edu.cn>
Subject: Re: The confirmation email for author addition.
X-Priority: 3
X-Mailer: Coremail Webmail Server Version XT5.0.13 build 20210622(1d4788a8)
 MailMasterAndroid/7.11.2_(12) Copyright (c) 2002-2022 www.mailtech.cn
 126com
In-Reply-To: <638594dd.3a2d.1851889021a.Coremail.yanqu0123@fmmu.edu.cn>
References: <638594dd.3a2d.1851889021a.Coremail.yanqu0123@fmmu.edu.cn>
X-NTES-SC: AL_QuycA/2du0wi7yaeYukZk0sSguw/X8C0ufgj3YVXN5k0oinP4So6XWJhL1f/6sW+NxqIrQWnTAJC2vVLU7tqbbAWCmp1NrGcAAOXSlY0mveh
Content-Type: multipart/alternative; 
	boundary="----=_Part_8912_3483228.1671164499669"
MIME-Version: 1.0
Message-ID: <318240d2.bbf.185192a96d5.Coremail.zhshhao@126.com>
X-Coremail-Locale: zh_CN
X-CM-TRANSID:EcqowACXn19U8ptjJ9dCAA--.56991W
X-CM-SenderInfo: h2kvxxldr6ij2wof0z/1tbiThTZsGIxk0pg2AABsA
Authentication-Results: mailapp; spf=pass smtp.mail=zhshhao@126.com;
X-Coremail-Antispam: 1UD129KBjvJXoW7AFWfWF47JF1fCF1xCFW3KFg_yoW5JFy3pr
	WDKr42kFWxGF47K395uwsFyrn8tF1UW3ySq3W5X3W0vr1akFZrKw4jqrW0y3W7JryjyF4r
	Xryjvr1fGw47ZFDanT9S1TB71UUUUUUqnTZGkaVYY2UrUUUUjbIjqfuFe4nvWSU8nxnvy2
	9KBjDU0xBIdaVrnRJUUUHlb7Iv0xC_Jr1lb4IE77IF4wAFF20E14v26r1j6r4UM7CIcVAF
	z4kK6r1j6r18M28lY4IEw2IIxxk0rwA2F7IY1VAKz4vEj48ve4kI8wA2z4x0Y4vE2Ix0cI
	8IcVAFwI0_Jr0_JF4l84ACjcxK6xIIjxv20xvEc7CjxVAFwI0_Jr0_Gr1l84ACjcxK6I8E
	87Iv67AKxVW8JVWxJwA2z4x0Y4vEx4A2jsIEc7CjxVAFwI0_Gr0_Gr1UM2AIxVAIcxkEcV
	Aq07x20xvEncxIr21l5I8CrVC20s02628v4x8GjsIEw4AK0wAv7VC0I7IYx2IY67AKxVWU
	JVWUGwAv7VC2z280aVAFwI0_Jr0_Gr1lOx8S6xCaFVCjc4AY6r1j6r4UM4x0Y48IcxkI7V
	AKI48JM4x0x7Aq67IIx4CEVc8vx2IErcIFxwACY4xI67k04243AVAKzVAKj4xxM4xvF2IE
	b7IF0Fy26I8I3I1l7480Y4vEI4kI2Ix0rVAqx4xJMx02cVAKzwCY02Avz4vE14v_Grylc2
	IjII80xcxEwVAKI48JMxvI42IY6xIIjxv20xvE14v26r1j6r1xMxvI42IY6xIIjxv20xvE
	c7CjxVAFwI0_Jr0_Gr1lcIIF0xvEx4A2jsIE14v26r1j6r4UMxvI42IY6I8E87Iv6xkF7I
	0E14v26r1j6r4UMxAIw28IcxkI7VAKI48JMxCjnVCjjxCrMxC20s026xCaFVCjc4AY6r1j
	6r4UMxCIbckI1I0E14v26r1q6r43MI8I3I0E5I8CrVAFwI0_JrI_JrWlx2IqxVCjr7xvwV
	AFwI0_JrI_JrWlx4CE17CEb7AF67AKxVWUJVWUXwCIc40Y0x0EwIxGrwCI42IY6xAIw20E
	Y4v20xvaj40_Jr0_JF4l3VAEccxS6cIj64kExVAv7Iy7YxBIdaVFxhVjvjDU0xZFpf9x0J
	jOiSdUUUUU=

------=_Part_8912_3483228.1671164499669
Content-Type: text/plain; charset=UTF-8
Content-Transfer-Encoding: base64

RGVhciBQcm9mZXNzb3IgUXUsCgpJIGhhdmUgYmVlbiBpbmZvcm1lZCBvZiB0aGUgYWJvdmUgc2l0
dWF0aW9uIGFuZCBhZ3JlZSB0byBpbmNsdWRlIENoZW5neHVhbiBHdW8gYXMgYSBjby1hdXRob3Ig
b2YgdGhpcyBwYXBlci4KClNoZW5naGFvIFpoYW5nCkRlcGFydG1lbnQgb2YgTmV1cm9zdXJnZXJ5
LApUYW5nZHUgSG9zcGl0YWwsClRoZSBGb3VydGggTWlsaXRhcnkgTWVkaWNhbCBVbml2ZXJzaXR5
LApOby4gMSwgWGluc2kgUm9hZCwKWGknYW4sIFNoYWFueGkgNzEwMDM4LApQLlIuQ2hpbmEKCgoK
LS0tLSBSZXBsaWVkIE1lc3NhZ2UgLS0tLQp8IEZyb20gfCB5YW5xdTAxMjNAZm1tdS5lZHUuY248
eWFucXUwMTIzQGZtbXUuZWR1LmNuPiB8CnwgRGF0ZSB8IDEyLzE2LzIwMjIgMDk6MjUgfAp8IFRv
IHwgMjg1NTAzMzYyQHFxLmNvbTwyODU1MDMzNjJAcXEuY29tPuOAgWpwemhvdTEyQGFsaXl1bi5j
b208anB6aG91MTJAYWxpeXVuLmNvbT7jgIExOTM0NzY0NzM2QHFxLmNvbTwxOTM0NzY0NzM2QHFx
LmNvbT7jgIEyMDExOTEzNDU0QHFxLmNvbTwyMDExOTEzNDU0QHFxLmNvbT7jgIEyNjQ1MzAyNzAw
QHFxLmNvbTwyNjQ1MzAyNzAwQHFxLmNvbT7jgIF3ZW54aW5nY3VpQHFxLmNvbTx3ZW54aW5nY3Vp
QHFxLmNvbT7jgIF6aHNoaGFvQDEyNi5jb208emhzaGhhb0AxMjYuY29tPuOAgUhRNTY5MTg0OEAx
NjMuY29tPEhRNTY5MTg0OEAxNjMuY29tPuOAgWpzc3h6c3dqQHllYWgubmV0PGpzc3h6c3dqQHll
YWgubmV0PuOAgWJhaWhhb3d3QDE2My5jb208YmFpaGFvd3dAMTYzLmNvbT7jgIFoYWlfeGlhb19s
aXVAMTYzLmNvbTxoYWlfeGlhb19saXVAMTYzLmNvbT7jgIFjYW9oYWl5YW43QDE2My5jb208Y2Fv
aGFpeWFuN0AxNjMuY29tPuOAgWNoYW9taW4yMUAxMjYuY29tPGNoYW9taW4yMUAxMjYuY29tPuOA
gWh1eWFxaW45ODk3QDE2My5jb208aHV5YXFpbjk4OTdAMTYzLmNvbT7jgIFtb3V5dWV5YW5nQDE2
My5jb208bW91eXVleWFuZ0AxNjMuY29tPuOAgWppYW95YW5nNzM3NDU0NzUxQDE2My5jb208amlh
b3lhbmc3Mzc0NTQ3NTFAMTYzLmNvbT7jgIF0ZGZlbmdkeUBmbW11LmVkdS5jbjx0ZGZlbmdkeUBm
bW11LmVkdS5jbj7jgIFkcndhbmdsaWFuZ0AxMjYuY29tPGRyd2FuZ2xpYW5nQDEyNi5jb20+IHwK
fCBDYyB8IHwKfCBTdWJqZWN0IHwgVGhlIGNvbmZpcm1hdGlvbiBlbWFpbCBmb3IgYXV0aG9yIGFk
ZGl0aW9uLiB8CgpEZWFyIGNvLWF1dGhvciwKCgpJbiB0aGUgYXJ0aWNsZSAiIFNMQzFBNSBFbmhh
bmNlcyBNYWxpZ25hbnQgUGhlbm90eXBlcyBUaHJvdWdoIE1vZHVsYXRpbmcgRmVycm9wdG9zaXMg
U3RhdHVzIGFuZCBJbW11bmUgTWljcm9lbnZpcm9ubWVudCBpbiBHbGlvbWEgIiwgcHJlcGFyZWQg
Zm9yIHB1YmxpY2F0aW9uIGluIENlbGwgRGVhdGggJiBEaXNlYXNlLCBDaGVuZ3h1YW4gR3VvIGFz
c2lzdGVkIHdpdGggc3VwcGxlbWVudGFyeSBleHBlcmltZW50cyBkdXJpbmcgdGhlIHJldmlzaW9u
IHByb2Nlc3MuIFRoZXJlZm9yZSwgaGUgd2FzIGxpc3RlZCBhcyBhIGNvLWF1dGhvciBvZiB0aGlz
IHBhcGVyLiBUaGUgYXV0aG9yIGxpc3Qgd2FzIGNoYW5nZWQgZnJvbSDigJxMaXlpbmcgSGFuLCBa
aG91IEppbnBlbmcsIExpIExlaXlhbmcsIFh1biBXdSwgWWluZ3d1IFNoaSwgV2VueGluZyBDdWks
IFNoZW5naGFvIFpoYW5nLCBRaW5nIEh1LCBKaW4gV2FuZywgSGFvIEJhaSwgSGFpeGlhbyBMaXUs
IEhhaXlhbiBDYW8sIE1pbiBDaGFvLCBZYXFpbiBIdSwgWXVleWFuZyBNb3UsIFlhbmcgSmlhbywg
RGF5dW4gRmVuZywgTGlhbmcgV2FuZywgWWFuIFF14oCdIHRvIOKAnCBMaXlpbmcgSGFuLCBaaG91
IEppbnBlbmcsIExpIExlaXlhbmcsIFh1biBXdSwgWWluZ3d1IFNoaSwgV2VueGluZyBDdWksIFNo
ZW5naGFvIFpoYW5nLCBRaW5nIEh1LCBKaW4gV2FuZywgSGFvIEJhaSwgSGFpeGlhbyBMaXUsIENo
ZW5neHVhbiBHdW8sIEhhaXlhbiBDYW8sIE1pbiBDaGFvLCBZYXFpbiBIdSwgWXVleWFuZyBNb3Us
IFlhbmcgSmlhbywgRGF5dW4gRmVuZywgTGlhbmcgV2FuZywgWWFuIFF1Ii4gSSB3b3VsZCBsaWtl
IHRvIGludml0ZSB5b3UgdG8gcmVwbHkgdGhpcyBlbWFpbCB3aXRoIHJlZ2FyZCB0byB3aGV0aGVy
IGhlIHNob3VsZCBiZSBsaXN0ZWQgYXMgdGhlIGNvLWF1dGhvciBvZiB0aGlzIHBhcGVyLiBUaGFu
ayB5b3UhCgoKCllhbiBRdSwgTUQsIFBoRCwKUHJvZmVzc29yIGFuZCBDaGFpcm1hbiAsCkRlcGFy
dG1lbnQgb2YgTmV1cm9zdXJnZXJ5LApUYW5nZHUgSG9zcGl0YWwsClRoZSBGb3VydGggTWlsaXRh
cnkgTWVkaWNhbCBVbml2ZXJzaXR5LApOby4gMSwgWGluc2kgUm9hZCwKWGknYW4sIFNoYWFueGkg
NzEwMDM4LApQLlIuQ2hpbmE=
------=_Part_8912_3483228.1671164499669
Content-Type: text/html; charset=UTF-8
Content-Transfer-Encoding: base64

RGVhciBQcm9mZXNzb3IgUXUsPGJyPjxicj5JIGhhdmUgYmVlbiBpbmZvcm1lZCBvZiB0aGUgYWJv
dmUgc2l0dWF0aW9uIGFuZCBhZ3JlZSB0byBpbmNsdWRlIENoZW5neHVhbiBHdW8gYXMgYSBjby1h
dXRob3Igb2YgdGhpcyBwYXBlci48YnI+PGJyPlNoZW5naGFvIFpoYW5nPGJyPkRlcGFydG1lbnQg
b2YgTmV1cm9zdXJnZXJ5LDxicj5UYW5nZHUgSG9zcGl0YWwsPGJyPlRoZSBGb3VydGggTWlsaXRh
cnkgTWVkaWNhbCBVbml2ZXJzaXR5LDxicj5Oby4gMSwgWGluc2kgUm9hZCw8YnI+WGknYW4sIFNo
YWFueGkgNzEwMDM4LDxicj5QLlIuQ2hpbmE8YnI+PGJyPjxicj48aHRtbD4KPGhlYWQ+CiAgICA8
bWV0YSBodHRwLWVxdWl2PSJDb250ZW50LVR5cGUiIGNvbnRlbnQ9InRleHQvaHRtbDsgY2hhcnNl
dD1VVEYtOCI+CjwvaGVhZD4KPGJvZHk+CjxkaXYgY2xhc3M9Im50ZXMtbWFpbG1hc3Rlci1xdW90
ZSIgc3R5bGU9InBhZGRpbmctdG9wOiAxcHg7IHBhZGRpbmctYm90dG9tOiAxcHgiPgogICAgPGRp
diBzdHlsZT0iIG1hcmdpbi10b3A6IDIwcHg7IG1hcmdpbi1ib3R0b206IDEycHg7IGZvbnQtc2l6
ZTogMTRweDsgbGluZS1oZWlnaHQ6IDEuMjU7IGNvbG9yOiAjODk4OThjOyAiPi0tLS0gUmVwbGll
ZCBNZXNzYWdlIC0tLS08L2Rpdj4KICAgIDxkaXYgc3R5bGU9IiBtYXJnaW4tYm90dG9tOiAxMnB4
OyBmb250LXNpemU6IDEzcHg7IGxpbmUtaGVpZ2h0OiAxLjI1OyBjb2xvcjogIzJjMmMyZTsgcGFk
ZGluZzogMnB4OyBib3JkZXItcmFkaXVzOiA4cHg7IGJhY2tncm91bmQtY29sb3I6ICNmMGYwZjA7
ICI+CiAgICAgICAgPHRhYmxlIHdpZHRoPSIxMDAlIiBjZWxscGFkZGluZz0iMCIgY2VsbHNwYWNp
bmc9IjEwIiBib3JkZXI9IjAiPgogICAgICAgICAgICA8dHI+CiAgICAgICAgICAgICAgICA8dGQg
dmFsaWduPSJ0b3AiIHN0eWxlPSIgd2lkdGg6IDRlbTsgZm9udC1zaXplOiAxM3B4OyBsaW5lLWhl
aWdodDogMS4yNTsgY29sb3I6ICM4OTg5OGM7IHdoaXRlLXNwYWNlOiBub3dyYXA7ICI+RnJvbTwv
dGQ+CiAgICAgICAgICAgICAgICA8dGQgdmFsaWduPSJ0b3AiIHN0eWxlPSIgZm9udC1zaXplOiAx
M3B4OyBsaW5lLWhlaWdodDogMS4yNTsgY29sb3I6ICMyYzJjMmU7IHdvcmQtYnJlYWs6IGJyZWFr
LWFsbDsgIj48YSBjbGFzcz0ibWFpbC1mcm9tIiBzdHlsZT0iY29sb3I6ICMxYzgzZWI7IHRleHQt
ZGVjb3JhdGlvbjogbm9uZSIgaHJlZj0ibWFpbHRvOnlhbnF1MDEyM0BmbW11LmVkdS5jbiI+eWFu
cXUwMTIzQGZtbXUuZWR1LmNuJmx0O3lhbnF1MDEyM0BmbW11LmVkdS5jbiZndDs8L2E+PC90ZD4K
ICAgICAgICAgICAgPC90cj4KICAgICAgICAgICAgPHRyPgogICAgICAgICAgICAgICAgPHRkIHZh
bGlnbj0idG9wIiBzdHlsZT0iIHdpZHRoOiA0ZW07IGZvbnQtc2l6ZTogMTNweDsgbGluZS1oZWln
aHQ6IDEuMjU7IGNvbG9yOiAjODk4OThjOyB3aGl0ZS1zcGFjZTogbm93cmFwOyAiPkRhdGU8L3Rk
PgogICAgICAgICAgICAgICAgPHRkIGNsYXNzPSJtYWlsLWRhdGUiIHZhbGlnbj0idG9wIiBzdHls
ZT0iIGZvbnQtc2l6ZTogMTNweDsgbGluZS1oZWlnaHQ6IDEuMjU7IGNvbG9yOiAjMmMyYzJlOyB3
b3JkLWJyZWFrOiBicmVhay1hbGw7ICI+MTIvMTYvMjAyMiAwOToyNTwvdGQ+CiAgICAgICAgICAg
IDwvdHI+CiAgICAgICAgICAgIDx0ciBzdHlsZT0iIj4KICAgICAgICAgICAgICAgIDx0ZCB2YWxp
Z249InRvcCIgc3R5bGU9IiB3aWR0aDogNGVtOyBmb250LXNpemU6IDEzcHg7IGxpbmUtaGVpZ2h0
OiAxLjI1OyBjb2xvcjogIzg5ODk4YzsgIj5UbzwvdGQ+CiAgICAgICAgICAgICAgICA8dGQgdmFs
aWduPSJ0b3AiIHN0eWxlPSIgZm9udC1zaXplOiAxM3B4OyBsaW5lLWhlaWdodDogMS4yNTsgY29s
b3I6ICMyYzJjMmU7IHdvcmQtYnJlYWs6IGJyZWFrLWFsbDsgIj48YSBjbGFzcz0ibWFpbC10byIg
c3R5bGU9ImNvbG9yOiAjMWM4M2ViOyB0ZXh0LWRlY29yYXRpb246IG5vbmUiIGhyZWY9Im1haWx0
bzoyODU1MDMzNjJAcXEuY29tIj4yODU1MDMzNjJAcXEuY29tJmx0OzI4NTUwMzM2MkBxcS5jb20m
Z3Q7PC9hPuOAgTxhIGNsYXNzPSJtYWlsLXRvIiBzdHlsZT0iY29sb3I6ICMxYzgzZWI7IHRleHQt
ZGVjb3JhdGlvbjogbm9uZSIgaHJlZj0ibWFpbHRvOmpwemhvdTEyQGFsaXl1bi5jb20iPmpwemhv
dTEyQGFsaXl1bi5jb20mbHQ7anB6aG91MTJAYWxpeXVuLmNvbSZndDs8L2E+44CBPGEgY2xhc3M9
Im1haWwtdG8iIHN0eWxlPSJjb2xvcjogIzFjODNlYjsgdGV4dC1kZWNvcmF0aW9uOiBub25lIiBo
cmVmPSJtYWlsdG86MTkzNDc2NDczNkBxcS5jb20iPjE5MzQ3NjQ3MzZAcXEuY29tJmx0OzE5MzQ3
NjQ3MzZAcXEuY29tJmd0OzwvYT7jgIE8YSBjbGFzcz0ibWFpbC10byIgc3R5bGU9ImNvbG9yOiAj
MWM4M2ViOyB0ZXh0LWRlY29yYXRpb246IG5vbmUiIGhyZWY9Im1haWx0bzoyMDExOTEzNDU0QHFx
LmNvbSI+MjAxMTkxMzQ1NEBxcS5jb20mbHQ7MjAxMTkxMzQ1NEBxcS5jb20mZ3Q7PC9hPuOAgTxh
IGNsYXNzPSJtYWlsLXRvIiBzdHlsZT0iY29sb3I6ICMxYzgzZWI7IHRleHQtZGVjb3JhdGlvbjog
bm9uZSIgaHJlZj0ibWFpbHRvOjI2NDUzMDI3MDBAcXEuY29tIj4yNjQ1MzAyNzAwQHFxLmNvbSZs
dDsyNjQ1MzAyNzAwQHFxLmNvbSZndDs8L2E+44CBPGEgY2xhc3M9Im1haWwtdG8iIHN0eWxlPSJj
b2xvcjogIzFjODNlYjsgdGV4dC1kZWNvcmF0aW9uOiBub25lIiBocmVmPSJtYWlsdG86d2VueGlu
Z2N1aUBxcS5jb20iPndlbnhpbmdjdWlAcXEuY29tJmx0O3dlbnhpbmdjdWlAcXEuY29tJmd0Ozwv
YT7jgIE8YSBjbGFzcz0ibWFpbC10byIgc3R5bGU9ImNvbG9yOiAjMWM4M2ViOyB0ZXh0LWRlY29y
YXRpb246IG5vbmUiIGhyZWY9Im1haWx0bzp6aHNoaGFvQDEyNi5jb20iPnpoc2hoYW9AMTI2LmNv
bSZsdDt6aHNoaGFvQDEyNi5jb20mZ3Q7PC9hPuOAgTxhIGNsYXNzPSJtYWlsLXRvIiBzdHlsZT0i
Y29sb3I6ICMxYzgzZWI7IHRleHQtZGVjb3JhdGlvbjogbm9uZSIgaHJlZj0ibWFpbHRvOkhRNTY5
MTg0OEAxNjMuY29tIj5IUTU2OTE4NDhAMTYzLmNvbSZsdDtIUTU2OTE4NDhAMTYzLmNvbSZndDs8
L2E+44CBPGEgY2xhc3M9Im1haWwtdG8iIHN0eWxlPSJjb2xvcjogIzFjODNlYjsgdGV4dC1kZWNv
cmF0aW9uOiBub25lIiBocmVmPSJtYWlsdG86anNzeHpzd2pAeWVhaC5uZXQiPmpzc3h6c3dqQHll
YWgubmV0Jmx0O2pzc3h6c3dqQHllYWgubmV0Jmd0OzwvYT7jgIE8YSBjbGFzcz0ibWFpbC10byIg
c3R5bGU9ImNvbG9yOiAjMWM4M2ViOyB0ZXh0LWRlY29yYXRpb246IG5vbmUiIGhyZWY9Im1haWx0
bzpiYWloYW93d0AxNjMuY29tIj5iYWloYW93d0AxNjMuY29tJmx0O2JhaWhhb3d3QDE2My5jb20m
Z3Q7PC9hPuOAgTxhIGNsYXNzPSJtYWlsLXRvIiBzdHlsZT0iY29sb3I6ICMxYzgzZWI7IHRleHQt
ZGVjb3JhdGlvbjogbm9uZSIgaHJlZj0ibWFpbHRvOmhhaV94aWFvX2xpdUAxNjMuY29tIj5oYWlf
eGlhb19saXVAMTYzLmNvbSZsdDtoYWlfeGlhb19saXVAMTYzLmNvbSZndDs8L2E+44CBPGEgY2xh
c3M9Im1haWwtdG8iIHN0eWxlPSJjb2xvcjogIzFjODNlYjsgdGV4dC1kZWNvcmF0aW9uOiBub25l
IiBocmVmPSJtYWlsdG86Y2FvaGFpeWFuN0AxNjMuY29tIj5jYW9oYWl5YW43QDE2My5jb20mbHQ7
Y2FvaGFpeWFuN0AxNjMuY29tJmd0OzwvYT7jgIE8YSBjbGFzcz0ibWFpbC10byIgc3R5bGU9ImNv
bG9yOiAjMWM4M2ViOyB0ZXh0LWRlY29yYXRpb246IG5vbmUiIGhyZWY9Im1haWx0bzpjaGFvbWlu
MjFAMTI2LmNvbSI+Y2hhb21pbjIxQDEyNi5jb20mbHQ7Y2hhb21pbjIxQDEyNi5jb20mZ3Q7PC9h
PuOAgTxhIGNsYXNzPSJtYWlsLXRvIiBzdHlsZT0iY29sb3I6ICMxYzgzZWI7IHRleHQtZGVjb3Jh
dGlvbjogbm9uZSIgaHJlZj0ibWFpbHRvOmh1eWFxaW45ODk3QDE2My5jb20iPmh1eWFxaW45ODk3
QDE2My5jb20mbHQ7aHV5YXFpbjk4OTdAMTYzLmNvbSZndDs8L2E+44CBPGEgY2xhc3M9Im1haWwt
dG8iIHN0eWxlPSJjb2xvcjogIzFjODNlYjsgdGV4dC1kZWNvcmF0aW9uOiBub25lIiBocmVmPSJt
YWlsdG86bW91eXVleWFuZ0AxNjMuY29tIj5tb3V5dWV5YW5nQDE2My5jb20mbHQ7bW91eXVleWFu
Z0AxNjMuY29tJmd0OzwvYT7jgIE8YSBjbGFzcz0ibWFpbC10byIgc3R5bGU9ImNvbG9yOiAjMWM4
M2ViOyB0ZXh0LWRlY29yYXRpb246IG5vbmUiIGhyZWY9Im1haWx0bzpqaWFveWFuZzczNzQ1NDc1
MUAxNjMuY29tIj5qaWFveWFuZzczNzQ1NDc1MUAxNjMuY29tJmx0O2ppYW95YW5nNzM3NDU0NzUx
QDE2My5jb20mZ3Q7PC9hPuOAgTxhIGNsYXNzPSJtYWlsLXRvIiBzdHlsZT0iY29sb3I6ICMxYzgz
ZWI7IHRleHQtZGVjb3JhdGlvbjogbm9uZSIgaHJlZj0ibWFpbHRvOnRkZmVuZ2R5QGZtbXUuZWR1
LmNuIj50ZGZlbmdkeUBmbW11LmVkdS5jbiZsdDt0ZGZlbmdkeUBmbW11LmVkdS5jbiZndDs8L2E+
44CBPGEgY2xhc3M9Im1haWwtdG8iIHN0eWxlPSJjb2xvcjogIzFjODNlYjsgdGV4dC1kZWNvcmF0
aW9uOiBub25lIiBocmVmPSJtYWlsdG86ZHJ3YW5nbGlhbmdAMTI2LmNvbSI+ZHJ3YW5nbGlhbmdA
MTI2LmNvbSZsdDtkcndhbmdsaWFuZ0AxMjYuY29tJmd0OzwvYT48L3RkPgogICAgICAgICAgICA8
L3RyPgogICAgICAgICAgICA8dHIgc3R5bGU9ImRpc3BsYXk6bm9uZTsiPgogICAgICAgICAgICAg
ICAgPHRkIHZhbGlnbj0idG9wIiBzdHlsZT0iIHdpZHRoOiA0ZW07IGZvbnQtc2l6ZTogMTNweDsg
bGluZS1oZWlnaHQ6IDEuMjU7IGNvbG9yOiAjODk4OThjOyAiPkNjPC90ZD4KICAgICAgICAgICAg
ICAgIDx0ZCB2YWxpZ249InRvcCIgc3R5bGU9IiBmb250LXNpemU6IDEzcHg7IGxpbmUtaGVpZ2h0
OiAxLjI1OyBjb2xvcjogIzJjMmMyZTsgd29yZC1icmVhazogYnJlYWstYWxsOyAiPjwvdGQ+CiAg
ICAgICAgICAgIDwvdHI+CiAgICAgICAgICAgIDx0cj4KICAgICAgICAgICAgICAgIDx0ZCB2YWxp
Z249InRvcCIgc3R5bGU9IiB3aWR0aDogNGVtOyBmb250LXNpemU6IDEzcHg7IGxpbmUtaGVpZ2h0
OiAxLjI1OyBjb2xvcjogIzg5ODk4YzsgIj5TdWJqZWN0PC90ZD4KICAgICAgICAgICAgICAgIDx0
ZCBjbGFzcz0ibWFpbC1zdWJqZWN0IiB2YWxpZ249InRvcCIgc3R5bGU9IiBmb250LXNpemU6IDEz
cHg7IGxpbmUtaGVpZ2h0OiAxLjI1OyBjb2xvcjogIzJjMmMyZTsgd29yZC1icmVhazogYnJlYWst
YWxsOyAiPlRoZSBjb25maXJtYXRpb24gZW1haWwgZm9yIGF1dGhvciBhZGRpdGlvbi48L3RkPgog
ICAgICAgICAgICA8L3RyPgogICAgICAgIDwvdGFibGU+CiAgICA8L2Rpdj4KICAgIDxkaXY+PGJy
Pgo8c3BhbiBzdHlsZT0iZm9udC1mYW1pbHk6U2ltU3VuOyI+RGVhciBjby1hdXRob3IsPC9zcGFu
Pjxicj4KPHNwYW4gc3R5bGU9ImZvbnQtZmFtaWx5OlNpbVN1bjsiPjxicj4KPC9zcGFuPjxicj4K
PHNwYW4gc3R5bGU9ImZvbnQtZmFtaWx5OlNpbVN1bjsiPkluIHRoZSBhcnRpY2xlICIgPHN0cm9u
Zz5TTEMxQTUgRW5oYW5jZXMgTWFsaWduYW50IFBoZW5vdHlwZXMgVGhyb3VnaCBNb2R1bGF0aW5n
IEZlcnJvcHRvc2lzIFN0YXR1cyBhbmQgSW1tdW5lIE1pY3JvZW52aXJvbm1lbnQgaW4gR2xpb21h
IDwvc3Ryb25nPiIsIHByZXBhcmVkIGZvciBwdWJsaWNhdGlvbiBpbiA8c3Ryb25nPjxlbT5DZWxs
IERlYXRoICZhbXA7IERpc2Vhc2U8L2VtPjwvc3Ryb25nPiwgQ2hlbmd4dWFuIEd1byBhc3Npc3Rl
ZCB3aXRoIHN1cHBsZW1lbnRhcnkgZXhwZXJpbWVudHMgZHVyaW5nIHRoZSByZXZpc2lvbiBwcm9j
ZXNzLiBUaGVyZWZvcmUsIGhlIHdhcyBsaXN0ZWQgYXMgYSBjby1hdXRob3Igb2YgdGhpcyBwYXBl
ci4gVGhlIGF1dGhvciBsaXN0IHdhcyBjaGFuZ2VkIGZyb20g4oCcTGl5aW5nIEhhbiwgWmhvdSBK
aW5wZW5nLCBMaSBMZWl5YW5nLCBYdW4gV3UsIFlpbmd3dSBTaGksIFdlbnhpbmcgQ3VpLCBTaGVu
Z2hhbyBaaGFuZywgUWluZyBIdSwgSmluIFdhbmcsIEhhbyBCYWksIEhhaXhpYW8gTGl1LCBIYWl5
YW4gQ2FvLCBNaW4gQ2hhbywgWWFxaW4gSHUsIFl1ZXlhbmcgTW91LCBZYW5nIEppYW8sIERheXVu
IEZlbmcsIExpYW5nIFdhbmcsIFlhbiBRdeKAnSB0byDigJwgTGl5aW5nIEhhbiwgWmhvdSBKaW5w
ZW5nLCBMaSBMZWl5YW5nLCBYdW4gV3UsIFlpbmd3dSBTaGksIFdlbnhpbmcgQ3VpLCBTaGVuZ2hh
byBaaGFuZywgUWluZyBIdSwgSmluIFdhbmcsIEhhbyBCYWksIEhhaXhpYW8gTGl1LCBDaGVuZ3h1
YW4gR3VvLCBIYWl5YW4gQ2FvLCBNaW4gQ2hhbywgWWFxaW4gSHUsIFl1ZXlhbmcgTW91LCBZYW5n
IEppYW8sIERheXVuIEZlbmcsIExpYW5nIFdhbmcsIFlhbiBRdSIuIEkgd291bGQgbGlrZSB0byBp
bnZpdGUgeW91IHRvIHJlcGx5IHRoaXMgZW1haWwgd2l0aCByZWdhcmQgdG8gd2hldGhlciBoZSBz
aG91bGQgYmUgbGlzdGVkIGFzIHRoZSBjby1hdXRob3Igb2YgdGhpcyBwYXBlci4gVGhhbmsgeW91
ITwvc3Bhbj48YnI+Cjxicj4KPGJyPgo8c3BhbiBzdHlsZT0iZm9udC1mYW1pbHk6U2ltU3VuOyIg
Y2xhc3M9InNwbkVkaXRvclNpZ24iPiAKPGhyIGNsYXNzPSJzaWduYXR1cmUtc2VwYXJhdG9yIiBh
bGlnbj0ibGVmdCIgc3R5bGU9Im1hcmdpbjowLjVlbSAwO3dpZHRoOjEwZW07aGVpZ2h0OjFweDti
YWNrZ3JvdW5kLWNvbG9yOiM5OTk7Ym9yZGVyOm5vbmU7Ij4KWWFuJm5ic3A7UXUsJm5ic3A7TUQs
Jm5ic3A7UGhELCA8YnI+ClByb2Zlc3NvciZuYnNwO2FuZCZuYnNwO0NoYWlybWFuJm5ic3A7LCA8
YnI+CkRlcGFydG1lbnQmbmJzcDtvZiZuYnNwO05ldXJvc3VyZ2VyeSwgPGJyPgpUYW5nZHUmbmJz
cDtIb3NwaXRhbCwgPGJyPgpUaGUmbmJzcDtGb3VydGgmbmJzcDtNaWxpdGFyeSZuYnNwO01lZGlj
YWwmbmJzcDtVbml2ZXJzaXR5LCA8YnI+Ck5vLiZuYnNwOzEsJm5ic3A7WGluc2kmbmJzcDtSb2Fk
LCA8YnI+ClhpJ2FuLCZuYnNwO1NoYWFueGkmbmJzcDs3MTAwMzgsIDxicj4KUC5SLkNoaW5hPC9z
cGFuPjwvZGl2Pgo8L2Rpdj4KPC9ib2R5Pgo8L2h0bWw+
------=_Part_8912_3483228.1671164499669--
