# Supplementary material for: SLC1A5 enhances malignant phenotypes through modulating ferroptosis status and immune microenvironment in glioma
Source: Cell Death Dis. 2022 Dec 24;13(12):1071. doi: 10.1038/s41419-022-05526-w (PMC9789994; doi:10.1038/s41419-022-05526-w)
Supplement: Supplementary file 1 — The agreement of the co-authors to the change of author list. [file 41419_2022_5526_MOESM1_ESM.zip › Email Responses of co-authors/8th Qing Hu.eml]

Received: from 163.com (unknown [220.181.12.215])
	by mailapp (Coremail) with SMTP id AQoKrADHkX0K7Ztjgm5+AQ--.9278S2;
	Fri, 16 Dec 2022 11:59:06 +0800 (CST)
DKIM-Signature: v=1; a=rsa-sha256; c=relaxed/relaxed; d=163.com;
	s=s110527; h=Date:From:Subject:Content-Type:MIME-Version:
	Message-ID; bh=fpShC7lq+eeJ9bpw0rK1K81H6bcG9a/c8aKphTc6wYU=; b=p
	6dMQleP4kVKmtVy9aVS1J6G5lXo7ImwOuFLHelsBhX4TVOD07OfYa6xMptVX0ctW
	WcGoN+QXdWNCxPocGd43yr9E+nzQMSdf84OYCM3POSb17oXwU2AMm2zYIFJ14ZpH
	gtlBcOXbBs0nrCzrLgsfVCvfVmxwbcwJTuL+b3dBf4=
Received: from hq5691848$163.com ( [112.96.239.55] ) by ajax-webmail-wmsvr12
 (Coremail) ; Fri, 16 Dec 2022 11:51:53 +0800 (CST)
X-Originating-IP: [112.96.239.55]
Date: Fri, 16 Dec 2022 11:51:53 +0800 (CST)
From: =?GBK?B?uvrH5Q==?= <hq5691848@163.com>
To: yanqu0123@fmmu.edu.cn
Subject: Re:The confirmation email for author addition.
X-Priority: 3
X-Mailer: Coremail Webmail Server Version XT5.0.14 build 20220708(c4627114)
 Copyright (c) 2002-2022 www.mailtech.cn 163com
In-Reply-To: <638594dd.3a2d.1851889021a.Coremail.yanqu0123@fmmu.edu.cn>
References: <638594dd.3a2d.1851889021a.Coremail.yanqu0123@fmmu.edu.cn>
X-NTES-SC: AL_QuycA/2dvU8q5SidbekWnEYXh+g2W8G4uPwh3Y5UPps0vyny5z4STVl7A2vs39mhJS6Plj6IfgRR6cNqUrBWfYbGszXSbYQn+DENobdH9oxw
Content-Type: multipart/alternative; 
	boundary="----=_Part_55932_1759949716.1671162713861"
MIME-Version: 1.0
Message-ID: <12fed79b.3b2f.185190f5706.Coremail.hq5691848@163.com>
X-Coremail-Locale: zh_CN
X-CM-TRANSID:_____wDX37Na65tju5QAAA--.5287W
X-CM-SenderInfo: tktvlmaryumqqrwthudrp/xtbCbwDZa2BbD9L5oQAAsj
Authentication-Results: mailapp; spf=permerror smtp.mail=hq5691848@163
	.com;
X-Coremail-Antispam: 1UD129KBjvJXoW7AFWfWF1fGr48Xw45uFy7GFg_yoW8XrW7pr
	W5KrsFvFyxKF15Ka93uw4DZr15tF4kGa1ft3ykWa4UWrnIka92qw42vry5AryqqFs7Ar18
	trW2vrW3A3ZFvFJanT9S1TB71UUUUUUqnTZGkaVYY2UrUUUUjbIjqfuFe4nvWSU8nxnvy2
	9KBjDU0xBIdaVrnRJUUUl0b7Iv0xC_Jr1lb4IE77IF4wAFF20E14v26r1j6r4UM7CIcVAF
	z4kK6r1j6r18M28lY4IEw2IIxxk0rwA2F7IY1VAKz4vEj48ve4kI8wA2z4x0Y4vE2Ix0cI
	8IcVAFwI0_Jr0_JF4l84ACjcxK6xIIjxv20xvEc7CjxVAFwI0_Jr0_Gr1l84ACjcxK6I8E
	87Iv67AKxVW8JVWxJwA2z4x0Y4vEx4A2jsIEc7CjxVAFwI0_Gr0_Gr1UM2vYz4IE04k24V
	AvwVAKI4IrM2AIxVAIcxkEcVAq07x20xvEncxIr21l5I8CrVAYj202j2C_Gr0_Xr1l5I8C
	rVACY4xI64kE6c02F40Ex7xfMc02F40Ew4AK048IF2xKxVW8JVW5JwAv7VC0I7IYx2IY67
	AKxVWUJVWUGwAv7VC2z280aVAFwI0_Jr0_Gr1lOx8S6xCaFVCjc4AY6r1j6r4UM4x0Y48I
	cxkI7VAKI48JM4x0x7Aq67IIx4CEVc8vx2IErcIFxwACY4xI67k04243AVAKzVAKj4xxM4
	xvF2IEb7IF0Fy26I8I3I1l7I0Y64k_MxkIecxEwVAFwVW8GwCY0x0Ix7I2Y4AK64vIr41l
	cIIF0xvE2Ix0cI8IcVAFwI0_Jr0_JF4lcIIF0xvE2Ix0cI8IcVCY1x0267AKxVWUJVW8Jw
	CYIxAIcVC2z280aVAFwI0_Jr0_Gr1lcIIF0xvEx4A2jsIEc7CjxVAFwI0_Jr0_Gr1l42xK
	82IYc2Ij64vIr41l4x8a62IYc4C5MxC20s026xCaFVCjc4AY6r1j6r4UMxCIbckI1I0E14
	v26r1Y6r17MI8I3I0E5I8CrVAFwI0_JrI_JrWlx2IqxVCjr7xvwVAFwI0_JrI_JrWlx4CE
	17CEb7AF67AKxVWUJVWUXwCIc40Y0x0EwIxGrwCI42IY6xAIw20EY4v20xvaj40_WFyUJV
	Cq3bIYCTnIWIevJa73UjIFyTuYvjfUzyxRUUUUU

------=_Part_55932_1759949716.1671162713861
Content-Type: text/plain; charset=GBK
Content-Transfer-Encoding: base64

RGVhciBQcm9mZXNzb3IgUXUsCgogCgpJIGhhdmUgYmVlbiBpbmZvcm1lZCBvZiB0aGUgYWJvdmUg
c2l0dWF0aW9uIGFuZCBhZ3JlZSB0byBpbmNsdWRlIENoZW5neHVhbiBHdW8gYXMgYSBjby1hdXRo
b3Igb2YgdGhpcyBwYXBlci4KCiAKClFpbmcgaHUKCkRlcGFydG1lbnQgb2YgTmV1cm9zdXJnZXJ5
LAoKVGFuZ2R1IEhvc3BpdGFsLAoKVGhlIEZvdXJ0aCBNaWxpdGFyeSBNZWRpY2FsIFVuaXZlcnNp
dHksCgpOby4gMSwgWGluc2kgUm9hZCwKClhpJ2FuLCBTaGFhbnhpIDcxMDAzOCwKClAuUi5DaGlu
YQoKCgoKCgoKCgoKCgoKCgoKQXQgMjAyMi0xMi0xNiAwOToyNToxMCwgeWFucXUwMTIzQGZtbXUu
ZWR1LmNuIHdyb3RlOgoKCkRlYXIgY28tYXV0aG9yLAoKCkluIHRoZSBhcnRpY2xlICIgU0xDMUE1
IEVuaGFuY2VzIE1hbGlnbmFudCBQaGVub3R5cGVzIFRocm91Z2ggTW9kdWxhdGluZyBGZXJyb3B0
b3NpcyBTdGF0dXMgYW5kIEltbXVuZSBNaWNyb2Vudmlyb25tZW50IGluIEdsaW9tYSAiLCBwcmVw
YXJlZCBmb3IgcHVibGljYXRpb24gaW4gQ2VsbCBEZWF0aCAmIERpc2Vhc2UsIENoZW5neHVhbiBH
dW8gYXNzaXN0ZWQgd2l0aCBzdXBwbGVtZW50YXJ5IGV4cGVyaW1lbnRzIGR1cmluZyB0aGUgcmV2
aXNpb24gcHJvY2Vzcy4gVGhlcmVmb3JlLCBoZSB3YXMgbGlzdGVkIGFzIGEgY28tYXV0aG9yIG9m
IHRoaXMgcGFwZXIuIFRoZSBhdXRob3IgbGlzdCB3YXMgY2hhbmdlZCBmcm9tIKGwTGl5aW5nIEhh
biwgWmhvdSBKaW5wZW5nLCBMaSBMZWl5YW5nLCBYdW4gV3UsIFlpbmd3dSBTaGksIFdlbnhpbmcg
Q3VpLCBTaGVuZ2hhbyBaaGFuZywgUWluZyBIdSwgSmluIFdhbmcsIEhhbyBCYWksIEhhaXhpYW8g
TGl1LCBIYWl5YW4gQ2FvLCBNaW4gQ2hhbywgWWFxaW4gSHUsIFl1ZXlhbmcgTW91LCBZYW5nIEpp
YW8sIERheXVuIEZlbmcsIExpYW5nIFdhbmcsIFlhbiBRdaGxIHRvIKGwIExpeWluZyBIYW4sIFpo
b3UgSmlucGVuZywgTGkgTGVpeWFuZywgWHVuIFd1LCBZaW5nd3UgU2hpLCBXZW54aW5nIEN1aSwg
U2hlbmdoYW8gWmhhbmcsIFFpbmcgSHUsIEppbiBXYW5nLCBIYW8gQmFpLCBIYWl4aWFvIExpdSwg
Q2hlbmd4dWFuIEd1bywgSGFpeWFuIENhbywgTWluIENoYW8sIFlhcWluIEh1LCBZdWV5YW5nIE1v
dSwgWWFuZyBKaWFvLCBEYXl1biBGZW5nLCBMaWFuZyBXYW5nLCBZYW4gUXUiLiBJIHdvdWxkIGxp
a2UgdG8gaW52aXRlIHlvdSB0byByZXBseSB0aGlzIGVtYWlsIHdpdGggcmVnYXJkIHRvIHdoZXRo
ZXIgaGUgc2hvdWxkIGJlIGxpc3RlZCBhcyB0aGUgY28tYXV0aG9yIG9mIHRoaXMgcGFwZXIuIFRo
YW5rIHlvdSEKCgoKWWFuIFF1LCBNRCwgUGhELApQcm9mZXNzb3IgYW5kIENoYWlybWFuICwKRGVw
YXJ0bWVudCBvZiBOZXVyb3N1cmdlcnksClRhbmdkdSBIb3NwaXRhbCwKVGhlIEZvdXJ0aCBNaWxp
dGFyeSBNZWRpY2FsIFVuaXZlcnNpdHksCk5vLiAxLCBYaW5zaSBSb2FkLApYaSdhbiwgU2hhYW54
aSA3MTAwMzgsClAuUi5DaGluYQ==
------=_Part_55932_1759949716.1671162713861
Content-Type: text/html; charset=GBK
Content-Transfer-Encoding: base64

PGRpdiBzdHlsZT0ibGluZS1oZWlnaHQ6MS43O2NvbG9yOiMwMDAwMDA7Zm9udC1zaXplOjE0cHg7
Zm9udC1mYW1pbHk6QXJpYWwiPjxwIGNsYXNzPSJNc29Ob3JtYWwiPjxzcGFuIGxhbmc9IkVOLVVT
Ij5EZWFyIFByb2Zlc3NvciBRdSw8bzpwPjwvbzpwPjwvc3Bhbj48L3A+PHAgY2xhc3M9Ik1zb05v
cm1hbCI+PHNwYW4gbGFuZz0iRU4tVVMiPiZuYnNwOzwvc3Bhbj48L3A+PHAgY2xhc3M9Ik1zb05v
cm1hbCI+PHNwYW4gbGFuZz0iRU4tVVMiPkkgaGF2ZSBiZWVuIGluZm9ybWVkIG9mIHRoZSBhYm92
ZSBzaXR1YXRpb24KYW5kIGFncmVlIHRvIGluY2x1ZGUgQ2hlbmd4dWFuIEd1byBhcyBhIGNvLWF1
dGhvciBvZiB0aGlzIHBhcGVyLjxvOnA+PC9vOnA+PC9zcGFuPjwvcD48cCBjbGFzcz0iTXNvTm9y
bWFsIj48c3BhbiBsYW5nPSJFTi1VUyI+Jm5ic3A7PC9zcGFuPjwvcD48cCBjbGFzcz0iTXNvTm9y
bWFsIj48c3BhbiBsYW5nPSJFTi1VUyI+UWluZyBodTxvOnA+PC9vOnA+PC9zcGFuPjwvcD48cCBj
bGFzcz0iTXNvTm9ybWFsIj48c3BhbiBsYW5nPSJFTi1VUyI+RGVwYXJ0bWVudCBvZiBOZXVyb3N1
cmdlcnksPG86cD48L286cD48L3NwYW4+PC9wPjxwIGNsYXNzPSJNc29Ob3JtYWwiPjxzcGFuIGxh
bmc9IkVOLVVTIj5UYW5nZHUgSG9zcGl0YWwsPG86cD48L286cD48L3NwYW4+PC9wPjxwIGNsYXNz
PSJNc29Ob3JtYWwiPjxzcGFuIGxhbmc9IkVOLVVTIj5UaGUgRm91cnRoIE1pbGl0YXJ5IE1lZGlj
YWwgVW5pdmVyc2l0eSw8bzpwPjwvbzpwPjwvc3Bhbj48L3A+PHAgY2xhc3M9Ik1zb05vcm1hbCI+
PHNwYW4gbGFuZz0iRU4tVVMiPk5vLiAxLCBYaW5zaSBSb2FkLDxvOnA+PC9vOnA+PC9zcGFuPjwv
cD48cCBjbGFzcz0iTXNvTm9ybWFsIj48c3BhbiBsYW5nPSJFTi1VUyI+WGknYW4sIFNoYWFueGkg
NzEwMDM4LDxvOnA+PC9vOnA+PC9zcGFuPjwvcD48cCBzdHlsZT0ibWFyZ2luOiAwOyI+CgoKCgoK
CgoKCgoKCgoKCgoKCgo8L3A+PHAgY2xhc3M9Ik1zb05vcm1hbCI+PHNwYW4gbGFuZz0iRU4tVVMi
PlAuUi5DaGluYTxvOnA+PC9vOnA+PC9zcGFuPjwvcD48cCBzdHlsZT0ibWFyZ2luOiAwOyI+PGJy
PjwvcD48cCBzdHlsZT0ibWFyZ2luOiAwOyI+PGJyPjwvcD48cCBzdHlsZT0ibWFyZ2luOiAwOyI+
PGJyPjwvcD48cCBzdHlsZT0ibWFyZ2luOiAwOyI+PGJyPjwvcD48ZGl2IHN0eWxlPSJwb3NpdGlv
bjpyZWxhdGl2ZTt6b29tOjEiPjwvZGl2PjxkaXYgaWQ9ImRpdk5ldGVhc2VNYWlsQ2FyZCI+PC9k
aXY+PHAgc3R5bGU9Im1hcmdpbjogMDsiPjxicj48L3A+PHA+QXQgMjAyMi0xMi0xNiAwOToyNTox
MCwgeWFucXUwMTIzQGZtbXUuZWR1LmNuIHdyb3RlOjwvcD48YmxvY2txdW90ZSBpZD0iaXNSZXBs
eUNvbnRlbnQiIHN0eWxlPSJQQURESU5HLUxFRlQ6IDFleDsgTUFSR0lOOiAwcHggMHB4IDBweCAw
LjhleDsgQk9SREVSLUxFRlQ6ICNjY2MgMXB4IHNvbGlkIj48YnI+CjxzcGFuIHN0eWxlPSJmb250
LWZhbWlseTpTaW1TdW47Ij5EZWFyIGNvLWF1dGhvciw8L3NwYW4+PGJyPgo8c3BhbiBzdHlsZT0i
Zm9udC1mYW1pbHk6U2ltU3VuOyI+PGJyPgo8L3NwYW4+PGJyPgo8c3BhbiBzdHlsZT0iZm9udC1m
YW1pbHk6U2ltU3VuOyI+SW4gdGhlIGFydGljbGUgIiA8c3Ryb25nPlNMQzFBNSBFbmhhbmNlcyBN
YWxpZ25hbnQgUGhlbm90eXBlcyBUaHJvdWdoIE1vZHVsYXRpbmcgRmVycm9wdG9zaXMgU3RhdHVz
IGFuZCBJbW11bmUgTWljcm9lbnZpcm9ubWVudCBpbiBHbGlvbWEgPC9zdHJvbmc+IiwgcHJlcGFy
ZWQgZm9yIHB1YmxpY2F0aW9uIGluIDxzdHJvbmc+PGVtPkNlbGwgRGVhdGggJmFtcDsgRGlzZWFz
ZTwvZW0+PC9zdHJvbmc+LCBDaGVuZ3h1YW4gR3VvIGFzc2lzdGVkIHdpdGggc3VwcGxlbWVudGFy
eSBleHBlcmltZW50cyBkdXJpbmcgdGhlIHJldmlzaW9uIHByb2Nlc3MuIFRoZXJlZm9yZSwgaGUg
d2FzIGxpc3RlZCBhcyBhIGNvLWF1dGhvciBvZiB0aGlzIHBhcGVyLiBUaGUgYXV0aG9yIGxpc3Qg
d2FzIGNoYW5nZWQgZnJvbSChsExpeWluZyBIYW4sIFpob3UgSmlucGVuZywgTGkgTGVpeWFuZywg
WHVuIFd1LCBZaW5nd3UgU2hpLCBXZW54aW5nIEN1aSwgU2hlbmdoYW8gWmhhbmcsIFFpbmcgSHUs
IEppbiBXYW5nLCBIYW8gQmFpLCBIYWl4aWFvIExpdSwgSGFpeWFuIENhbywgTWluIENoYW8sIFlh
cWluIEh1LCBZdWV5YW5nIE1vdSwgWWFuZyBKaWFvLCBEYXl1biBGZW5nLCBMaWFuZyBXYW5nLCBZ
YW4gUXWhsSB0byChsCBMaXlpbmcgSGFuLCBaaG91IEppbnBlbmcsIExpIExlaXlhbmcsIFh1biBX
dSwgWWluZ3d1IFNoaSwgV2VueGluZyBDdWksIFNoZW5naGFvIFpoYW5nLCBRaW5nIEh1LCBKaW4g
V2FuZywgSGFvIEJhaSwgSGFpeGlhbyBMaXUsIENoZW5neHVhbiBHdW8sIEhhaXlhbiBDYW8sIE1p
biBDaGFvLCBZYXFpbiBIdSwgWXVleWFuZyBNb3UsIFlhbmcgSmlhbywgRGF5dW4gRmVuZywgTGlh
bmcgV2FuZywgWWFuIFF1Ii4gSSB3b3VsZCBsaWtlIHRvIGludml0ZSB5b3UgdG8gcmVwbHkgdGhp
cyBlbWFpbCB3aXRoIHJlZ2FyZCB0byB3aGV0aGVyIGhlIHNob3VsZCBiZSBsaXN0ZWQgYXMgdGhl
IGNvLWF1dGhvciBvZiB0aGlzIHBhcGVyLiBUaGFuayB5b3UhPC9zcGFuPjxicj4KPGJyPgo8YnI+
CjxzcGFuIHN0eWxlPSJmb250LWZhbWlseTpTaW1TdW47IiBjbGFzcz0ic3BuRWRpdG9yU2lnbiI+
IAo8aHIgY2xhc3M9InNpZ25hdHVyZS1zZXBhcmF0b3IiIGFsaWduPSJsZWZ0IiBzdHlsZT0ibWFy
Z2luOjAuNWVtIDA7d2lkdGg6MTBlbTtoZWlnaHQ6MXB4O2JhY2tncm91bmQtY29sb3I6Izk5OTti
b3JkZXI6bm9uZTsiPgpZYW4mbmJzcDtRdSwmbmJzcDtNRCwmbmJzcDtQaEQsIDxicj4KUHJvZmVz
c29yJm5ic3A7YW5kJm5ic3A7Q2hhaXJtYW4mbmJzcDssIDxicj4KRGVwYXJ0bWVudCZuYnNwO29m
Jm5ic3A7TmV1cm9zdXJnZXJ5LCA8YnI+ClRhbmdkdSZuYnNwO0hvc3BpdGFsLCA8YnI+ClRoZSZu
YnNwO0ZvdXJ0aCZuYnNwO01pbGl0YXJ5Jm5ic3A7TWVkaWNhbCZuYnNwO1VuaXZlcnNpdHksIDxi
cj4KTm8uJm5ic3A7MSwmbmJzcDtYaW5zaSZuYnNwO1JvYWQsIDxicj4KWGknYW4sJm5ic3A7U2hh
YW54aSZuYnNwOzcxMDAzOCwgPGJyPgpQLlIuQ2hpbmE8L3NwYW4+PC9ibG9ja3F1b3RlPjwvZGl2
Pg==
------=_Part_55932_1759949716.1671162713861--
