# Supplementary material for: SLC1A5 enhances malignant phenotypes through modulating ferroptosis status and immune microenvironment in glioma
Source: Cell Death Dis. 2022 Dec 24;13(12):1071. doi: 10.1038/s41419-022-05526-w (PMC9789994; doi:10.1038/s41419-022-05526-w)
Supplement: Supplementary file 1 — The agreement of the co-authors to the change of author list. [file 41419_2022_5526_MOESM1_ESM.zip › Email Responses of co-authors/9th Jin Wang.eml]

Received: from mail-178161.yeah.net (unknown [123.58.178.161])
	by mailapp (Coremail) with SMTP id AQoKrAAX4Xwh7ZtjAW9+AQ--.52985S2;
	Fri, 16 Dec 2022 11:59:29 +0800 (CST)
DKIM-Signature: v=1; a=rsa-sha256; c=relaxed/relaxed; d=yeah.net;
	s=s110527; h=Date:From:Subject:MIME-Version:Message-ID; bh=3DyUT
	urGFtjz/aZu51tBnzuypou9tZm+s1+FMg0rCWw=; b=NzvlLuuWuH/eOZZsS5Ewl
	zSOlWbSEMpBufWTkdY6a/Aa3IOwxO+2NoDZCnpGt76VExt7j+Dw6c4YaPfv09gQA
	eFJ7IXFGQ0HRDbT4D9zii37/kLc0mIQX7E62lVLhwSYlaIc2499M1VbLcWpkdIBh
	XzBsBcIZiEiAp51VSVfyiY=
Received: from jssxzswj$yeah.net ( [2409:8970:710:1894:6dbd:2676:1cc:b72b] )
 by ajax-webmail-app12 (Coremail) ; Fri, 16 Dec 2022 11:52:17 +0800
 (GMT+08:00)
X-Originating-IP: [2409:8970:710:1894:6dbd:2676:1cc:b72b]
Date: Fri, 16 Dec 2022 11:52:17 +0800 (GMT+08:00)
X-CM-HeaderCharset: UTF-8
From: NSGJWang <jssxzswj@yeah.net>
To: yanqu0123 <yanqu0123@fmmu.edu.cn>
Subject: Re: The confirmation email for author addition.
X-Priority: 3
X-Mailer: Coremail Webmail Server Version XT5.0.13 build 20210622(1d4788a8)
 Copyright (c) 2002-2022 www.mailtech.cn yeah
In-Reply-To: <638594dd.3a2d.1851889021a.Coremail.yanqu0123@fmmu.edu.cn>
References: <638594dd.3a2d.1851889021a.Coremail.yanqu0123@fmmu.edu.cn>
X-CM-CTRLMSGS: CSg/AA==
X-NTES-SC: AL_QuycA/2dvU8o4SWQY+kZk04bju83X8K2vPkm3IdQOps0pCnc0QQNb1tmBFzcwNOyBjixlDyRYRVr2NhKV4ZBfLzDMGYqGIpg/xMQCrL7LsCT
Content-Type: multipart/alternative; 
	boundary="----=_Part_783235_2089140197.1671162737589"
MIME-Version: 1.0
Message-ID: <6ee22394.40eea.185190fb3b5.Coremail.jssxzswj@yeah.net>
X-Coremail-Locale: zh_CN
X-CM-TRANSID:PVUQrAB3WRly65tjElpMAQ--.2725W
X-CM-SenderInfo: hmvv56xvzmq5hhdkh0dhw/1tbiDwjZO1nxbI2YpgADsR
Authentication-Results: mailapp; spf=pass smtp.mail=jssxzswj@yeah.net;
X-Coremail-Antispam: 1UD129KBjvJXoW7AFWfWF1xuw4kJFyruFWktFb_yoW5JFyUpr
	WDKr42kFWxGF47K395uwsFvrn8tF1UW3ySq3W5X3W0vr1akFZrKw4jqr40y3W7JryjyF4r
	Xryjvr1fuw47ZFDanT9S1TB71UUUUUUqnTZGkaVYY2UrUUUUjbIjqfuFe4nvWSU8nxnvy2
	9KBjDU0xBIdaVrnRJUUUQ2b7Iv0xC_Jr1lb4IE77IF4wAFF20E14v26r1j6r4UM7CIcVAF
	z4kK6r1j6r18M28lY4IEw2IIxxk0rwA2F7IY1VAKz4vEj48ve4kI8wA2z4x0Y4vE2Ix0cI
	8IcVAFwI0_Jr0_JF4l84ACjcxK6xIIjxv20xvEc7CjxVAFwI0_Jr0_Gr1l84ACjcxK6I8E
	87Iv67AKxVWUJVW8JwA2z4x0Y4vEx4A2jsIEc7CjxVAFwI0_Jr0_Gr1le2I262IYc4CY6c
	8Ij28IcVAaY2xG8wAv7VC0I7IYx2IY67AKxVWUJVWUGwAv7VC2z280aVAFwI0_Jr0_Gr1l
	Ox8S6xCaFVCjc4AY6r1j6r4UM4x0Y48IcxkI7VAKI48JM4x0x7Aq67IIx4CEVc8vx2IErc
	IFxwACY4xI67k04243AVAKzVAKj4xxM4xvF2IEb7IF0Fy26I8I3I1l7I0Y6sxI4wCY1Ik2
	6cxK6xAEc7vF6xCjj44lc2xSY4AK67AK6r48MxkI7II2jI8vz4vEwIxGrwCYIxAIcVC0I7
	IYx2IY67AKxVWUJVWUCwCYIxAIcVC0I7IYx2IY6xkF7I0E14v26r1j6r4UMxvI42IY6I8E
	87Iv67AKxVWUJVW8JwCYIxAIcVC2z280aVCY1x0267AKxVWUJVW8JwCF04k20xvY0x0EwI
	xGrwCF72vE77IF4wCFx2IqxVCFs4IE7xkEbVWUJVW8JwCFI7km07C267AKxVWUtVW8ZwC2
	0s026c02F40E14v26r106r1rMI8I3I0E7480Y4vE14v26r106r1rMI8E67AF67kF1VAFwI
	0_Jr0_JrylIxkGc2Ij64vIr41lIxAIcVCF04k26cxKx2IYs7xG6r1j6r1xMs0EzxkveVAv
	7VAKzI0EYx03AbIYCTnIWIevJa73UjIFyTuYvjfUI3xhDUUUU

------=_Part_783235_2089140197.1671162737589
Content-Type: text/plain; charset=UTF-8
Content-Transfer-Encoding: base64

RGVhciBQcm9mZXNzb3IgUXUsCkkgaGF2ZSBiZWVuIGluZm9ybWVkIG9mIHRoZSBhYm92ZSBzaXR1
YXRpb24gYW5kIGFncmVlIHRvIGluY2x1ZGUgQ2hlbmd4dWFuIEd1byBhcyBhIGNvLWF1dGhvciBv
ZiB0aGlzIHBhcGVyLgoKSmluIFdhbmcKRGVwYXJ0bWVudCBvZiBOZXVyb3N1cmdlcnksClRhbmdk
dSBIb3NwaXRhbCwKVGhlIEZvdXJ0aCBNaWxpdGFyeSBNZWRpY2FsIFVuaXZlcnNpdHksCk5vLjEs
WGluc2kgUm9hZCwKWGknYW4sIFNoYWFueGk3MTAwMzgsClAuUi5DaGluYQoKCi0tLS0gUmVwbGll
ZCBNZXNzYWdlIC0tLS0KRnJvbXlhbnF1MDEyM0BmbW11LmVkdS5jbjx5YW5xdTAxMjNAZm1tdS5l
ZHUuY24+RGF0ZTEyLzE2LzIwMjIgMDk6MjVUbzI4NTUwMzM2MkBxcS5jb208Mjg1NTAzMzYyQHFx
LmNvbT7jgIFqcHpob3UxMkBhbGl5dW4uY29tPGpwemhvdTEyQGFsaXl1bi5jb20+44CBMTkzNDc2
NDczNkBxcS5jb208MTkzNDc2NDczNkBxcS5jb20+44CBMjAxMTkxMzQ1NEBxcS5jb208MjAxMTkx
MzQ1NEBxcS5jb20+44CBMjY0NTMwMjcwMEBxcS5jb208MjY0NTMwMjcwMEBxcS5jb20+44CBd2Vu
eGluZ2N1aUBxcS5jb208d2VueGluZ2N1aUBxcS5jb20+44CBemhzaGhhb0AxMjYuY29tPHpoc2ho
YW9AMTI2LmNvbT7jgIFIUTU2OTE4NDhAMTYzLmNvbTxIUTU2OTE4NDhAMTYzLmNvbT7jgIFqc3N4
enN3akB5ZWFoLm5ldDxqc3N4enN3akB5ZWFoLm5ldD7jgIFiYWloYW93d0AxNjMuY29tPGJhaWhh
b3d3QDE2My5jb20+44CBaGFpX3hpYW9fbGl1QDE2My5jb208aGFpX3hpYW9fbGl1QDE2My5jb20+
44CBY2FvaGFpeWFuN0AxNjMuY29tPGNhb2hhaXlhbjdAMTYzLmNvbT7jgIFjaGFvbWluMjFAMTI2
LmNvbTxjaGFvbWluMjFAMTI2LmNvbT7jgIFodXlhcWluOTg5N0AxNjMuY29tPGh1eWFxaW45ODk3
QDE2My5jb20+44CBbW91eXVleWFuZ0AxNjMuY29tPG1vdXl1ZXlhbmdAMTYzLmNvbT7jgIFqaWFv
eWFuZzczNzQ1NDc1MUAxNjMuY29tPGppYW95YW5nNzM3NDU0NzUxQDE2My5jb20+44CBdGRmZW5n
ZHlAZm1tdS5lZHUuY248dGRmZW5nZHlAZm1tdS5lZHUuY24+44CBZHJ3YW5nbGlhbmdAMTI2LmNv
bTxkcndhbmdsaWFuZ0AxMjYuY29tPkNjU3ViamVjdFRoZSBjb25maXJtYXRpb24gZW1haWwgZm9y
IGF1dGhvciBhZGRpdGlvbi4KCkRlYXIgY28tYXV0aG9yLAoKCkluIHRoZSBhcnRpY2xlICIgU0xD
MUE1IEVuaGFuY2VzIE1hbGlnbmFudCBQaGVub3R5cGVzIFRocm91Z2ggTW9kdWxhdGluZyBGZXJy
b3B0b3NpcyBTdGF0dXMgYW5kIEltbXVuZSBNaWNyb2Vudmlyb25tZW50IGluIEdsaW9tYSAiLCBw
cmVwYXJlZCBmb3IgcHVibGljYXRpb24gaW4gQ2VsbCBEZWF0aCAmIERpc2Vhc2UsIENoZW5neHVh
biBHdW8gYXNzaXN0ZWQgd2l0aCBzdXBwbGVtZW50YXJ5IGV4cGVyaW1lbnRzIGR1cmluZyB0aGUg
cmV2aXNpb24gcHJvY2Vzcy4gVGhlcmVmb3JlLCBoZSB3YXMgbGlzdGVkIGFzIGEgY28tYXV0aG9y
IG9mIHRoaXMgcGFwZXIuIFRoZSBhdXRob3IgbGlzdCB3YXMgY2hhbmdlZCBmcm9tIOKAnExpeWlu
ZyBIYW4sIFpob3UgSmlucGVuZywgTGkgTGVpeWFuZywgWHVuIFd1LCBZaW5nd3UgU2hpLCBXZW54
aW5nIEN1aSwgU2hlbmdoYW8gWmhhbmcsIFFpbmcgSHUsIEppbiBXYW5nLCBIYW8gQmFpLCBIYWl4
aWFvIExpdSwgSGFpeWFuIENhbywgTWluIENoYW8sIFlhcWluIEh1LCBZdWV5YW5nIE1vdSwgWWFu
ZyBKaWFvLCBEYXl1biBGZW5nLCBMaWFuZyBXYW5nLCBZYW4gUXXigJ0gdG8g4oCcIExpeWluZyBI
YW4sIFpob3UgSmlucGVuZywgTGkgTGVpeWFuZywgWHVuIFd1LCBZaW5nd3UgU2hpLCBXZW54aW5n
IEN1aSwgU2hlbmdoYW8gWmhhbmcsIFFpbmcgSHUsIEppbiBXYW5nLCBIYW8gQmFpLCBIYWl4aWFv
IExpdSwgQ2hlbmd4dWFuIEd1bywgSGFpeWFuIENhbywgTWluIENoYW8sIFlhcWluIEh1LCBZdWV5
YW5nIE1vdSwgWWFuZyBKaWFvLCBEYXl1biBGZW5nLCBMaWFuZyBXYW5nLCBZYW4gUXUiLiBJIHdv
dWxkIGxpa2UgdG8gaW52aXRlIHlvdSB0byByZXBseSB0aGlzIGVtYWlsIHdpdGggcmVnYXJkIHRv
IHdoZXRoZXIgaGUgc2hvdWxkIGJlIGxpc3RlZCBhcyB0aGUgY28tYXV0aG9yIG9mIHRoaXMgcGFw
ZXIuIFRoYW5rIHlvdSEKCgpZYW4gUXUsIE1ELCBQaEQsClByb2Zlc3NvciBhbmQgQ2hhaXJtYW4g
LApEZXBhcnRtZW50IG9mIE5ldXJvc3VyZ2VyeSwKVGFuZ2R1IEhvc3BpdGFsLApUaGUgRm91cnRo
IE1pbGl0YXJ5IE1lZGljYWwgVW5pdmVyc2l0eSwKTm8uIDEsIFhpbnNpIFJvYWQsClhpJ2FuLCBT
aGFhbnhpIDcxMDAzOCwKUC5SLkNoaW5hCgoKCg==
------=_Part_783235_2089140197.1671162737589
Content-Type: text/html; charset=UTF-8
Content-Transfer-Encoding: base64

RGVhciBQcm9mZXNzb3IgUXUsPGJyPkkgaGF2ZSBiZWVuIGluZm9ybWVkIG9mIHRoZSBhYm92ZSBz
aXR1YXRpb24gYW5kIGFncmVlIHRvIGluY2x1ZGUgQ2hlbmd4dWFuIEd1byBhcyBhIGNvLWF1dGhv
ciBvZiB0aGlzIHBhcGVyLjxicj48YnI+SmluIFdhbmcgPGJyPkRlcGFydG1lbnQgb2YgTmV1cm9z
dXJnZXJ5LDxicj5UYW5nZHUgSG9zcGl0YWwsPGJyPlRoZSBGb3VydGggTWlsaXRhcnkgTWVkaWNh
bCBVbml2ZXJzaXR5LDxicj5Oby4xLFhpbnNpIFJvYWQsPGJyPlhpJ2FuLCBTaGFhbnhpNzEwMDM4
LDxicj5QLlIuQ2hpbmE8YnI+PGJyPjxicj48Zm9udCBzdHlsZT0iY29sb3I6cmdiKDEzNywxMzcs
MTQwKTsiPjxmb250IHN0eWxlPSJmb250LXNpemU6MTRweDsiPi0tLS0gUmVwbGllZCBNZXNzYWdl
IC0tLS08YnI+PC9mb250PjwvZm9udD48c3BhbiBzdHlsZT0iYmFja2dyb3VuZC1jb2xvcjpyZ2Io
MjQwLDI0MCwyNDApOyI+PGZvbnQgc3R5bGU9ImNvbG9yOnJnYigxMzcsMTM3LDE0MCk7Ij48Zm9u
dCBzdHlsZT0iZm9udC1zaXplOjEzcHg7Ij48c3BhbiBzdHlsZT0iYmFja2dyb3VuZC1jb2xvcjpy
Z2IoMjQwLDI0MCwyNDApOyI+RnJvbTwvc3Bhbj48L2ZvbnQ+PC9mb250PiA8YSBocmVmPSJtYWls
dG86eWFucXUwMTIzQGZtbXUuZWR1LmNuIj48Zm9udCBzdHlsZT0iY29sb3I6cmdiKDI4LDEzMSwy
MzUpOyI+PGZvbnQgc3R5bGU9ImZvbnQtc2l6ZToxM3B4OyI+PHNwYW4gc3R5bGU9ImJhY2tncm91
bmQtY29sb3I6cmdiKDI0MCwyNDAsMjQwKTsiPnlhbnF1MDEyM0BmbW11LmVkdS5jbiZsdDt5YW5x
dTAxMjNAZm1tdS5lZHUuY24mZ3Q7PC9zcGFuPjwvZm9udD48L2ZvbnQ+PC9hPiA8Zm9udCBzdHls
ZT0iY29sb3I6cmdiKDEzNywxMzcsMTQwKTsiPjxmb250IHN0eWxlPSJmb250LXNpemU6MTNweDsi
PjxzcGFuIHN0eWxlPSJiYWNrZ3JvdW5kLWNvbG9yOnJnYigyNDAsMjQwLDI0MCk7Ij5EYXRlPC9z
cGFuPjwvZm9udD48L2ZvbnQ+IDxmb250IHN0eWxlPSJjb2xvcjpyZ2IoNDQsNDQsNDYpOyI+PGZv
bnQgc3R5bGU9ImZvbnQtc2l6ZToxM3B4OyI+PHNwYW4gc3R5bGU9ImJhY2tncm91bmQtY29sb3I6
cmdiKDI0MCwyNDAsMjQwKTsiPjEyLzE2LzIwMjIgMDk6MjU8L3NwYW4+PC9mb250PjwvZm9udD4g
PGZvbnQgc3R5bGU9ImNvbG9yOnJnYigxMzcsMTM3LDE0MCk7Ij48Zm9udCBzdHlsZT0iZm9udC1z
aXplOjEzcHg7Ij48c3BhbiBzdHlsZT0iYmFja2dyb3VuZC1jb2xvcjpyZ2IoMjQwLDI0MCwyNDAp
OyI+VG88L3NwYW4+PC9mb250PjwvZm9udD4gPGZvbnQgc3R5bGU9ImZvbnQtc2l6ZToxM3B4OyI+
PHNwYW4gc3R5bGU9ImJhY2tncm91bmQtY29sb3I6cmdiKDI0MCwyNDAsMjQwKTsiPjxhIGhyZWY9
Im1haWx0bzoyODU1MDMzNjJAcXEuY29tIj48Zm9udCBzdHlsZT0iY29sb3I6cmdiKDI4LDEzMSwy
MzUpOyI+Mjg1NTAzMzYyQHFxLmNvbSZsdDsyODU1MDMzNjJAcXEuY29tJmd0OzwvZm9udD48L2E+
PGZvbnQgc3R5bGU9ImNvbG9yOnJnYig0NCw0NCw0Nik7Ij7jgIE8L2ZvbnQ+PGEgaHJlZj0ibWFp
bHRvOmpwemhvdTEyQGFsaXl1bi5jb20iPjxmb250IHN0eWxlPSJjb2xvcjpyZ2IoMjgsMTMxLDIz
NSk7Ij5qcHpob3UxMkBhbGl5dW4uY29tJmx0O2pwemhvdTEyQGFsaXl1bi5jb20mZ3Q7PC9mb250
PjwvYT48Zm9udCBzdHlsZT0iY29sb3I6cmdiKDQ0LDQ0LDQ2KTsiPuOAgTwvZm9udD48YSBocmVm
PSJtYWlsdG86MTkzNDc2NDczNkBxcS5jb20iPjxmb250IHN0eWxlPSJjb2xvcjpyZ2IoMjgsMTMx
LDIzNSk7Ij4xOTM0NzY0NzM2QHFxLmNvbSZsdDsxOTM0NzY0NzM2QHFxLmNvbSZndDs8L2ZvbnQ+
PC9hPjxmb250IHN0eWxlPSJjb2xvcjpyZ2IoNDQsNDQsNDYpOyI+44CBPC9mb250PjxhIGhyZWY9
Im1haWx0bzoyMDExOTEzNDU0QHFxLmNvbSI+PGZvbnQgc3R5bGU9ImNvbG9yOnJnYigyOCwxMzEs
MjM1KTsiPjIwMTE5MTM0NTRAcXEuY29tJmx0OzIwMTE5MTM0NTRAcXEuY29tJmd0OzwvZm9udD48
L2E+PGZvbnQgc3R5bGU9ImNvbG9yOnJnYig0NCw0NCw0Nik7Ij7jgIE8L2ZvbnQ+PGEgaHJlZj0i
bWFpbHRvOjI2NDUzMDI3MDBAcXEuY29tIj48Zm9udCBzdHlsZT0iY29sb3I6cmdiKDI4LDEzMSwy
MzUpOyI+MjY0NTMwMjcwMEBxcS5jb20mbHQ7MjY0NTMwMjcwMEBxcS5jb20mZ3Q7PC9mb250Pjwv
YT48Zm9udCBzdHlsZT0iY29sb3I6cmdiKDQ0LDQ0LDQ2KTsiPuOAgTwvZm9udD48YSBocmVmPSJt
YWlsdG86d2VueGluZ2N1aUBxcS5jb20iPjxmb250IHN0eWxlPSJjb2xvcjpyZ2IoMjgsMTMxLDIz
NSk7Ij53ZW54aW5nY3VpQHFxLmNvbSZsdDt3ZW54aW5nY3VpQHFxLmNvbSZndDs8L2ZvbnQ+PC9h
Pjxmb250IHN0eWxlPSJjb2xvcjpyZ2IoNDQsNDQsNDYpOyI+44CBPC9mb250PjxhIGhyZWY9Im1h
aWx0bzp6aHNoaGFvQDEyNi5jb20iPjxmb250IHN0eWxlPSJjb2xvcjpyZ2IoMjgsMTMxLDIzNSk7
Ij56aHNoaGFvQDEyNi5jb20mbHQ7emhzaGhhb0AxMjYuY29tJmd0OzwvZm9udD48L2E+PGZvbnQg
c3R5bGU9ImNvbG9yOnJnYig0NCw0NCw0Nik7Ij7jgIE8L2ZvbnQ+PGEgaHJlZj0ibWFpbHRvOkhR
NTY5MTg0OEAxNjMuY29tIj48Zm9udCBzdHlsZT0iY29sb3I6cmdiKDI4LDEzMSwyMzUpOyI+SFE1
NjkxODQ4QDE2My5jb20mbHQ7SFE1NjkxODQ4QDE2My5jb20mZ3Q7PC9mb250PjwvYT48Zm9udCBz
dHlsZT0iY29sb3I6cmdiKDQ0LDQ0LDQ2KTsiPuOAgTwvZm9udD48YSBocmVmPSJtYWlsdG86anNz
eHpzd2pAeWVhaC5uZXQiPjxmb250IHN0eWxlPSJjb2xvcjpyZ2IoMjgsMTMxLDIzNSk7Ij5qc3N4
enN3akB5ZWFoLm5ldCZsdDtqc3N4enN3akB5ZWFoLm5ldCZndDs8L2ZvbnQ+PC9hPjxmb250IHN0
eWxlPSJjb2xvcjpyZ2IoNDQsNDQsNDYpOyI+44CBPC9mb250PjxhIGhyZWY9Im1haWx0bzpiYWlo
YW93d0AxNjMuY29tIj48Zm9udCBzdHlsZT0iY29sb3I6cmdiKDI4LDEzMSwyMzUpOyI+YmFpaGFv
d3dAMTYzLmNvbSZsdDtiYWloYW93d0AxNjMuY29tJmd0OzwvZm9udD48L2E+PGZvbnQgc3R5bGU9
ImNvbG9yOnJnYig0NCw0NCw0Nik7Ij7jgIE8L2ZvbnQ+PGEgaHJlZj0ibWFpbHRvOmhhaV94aWFv
X2xpdUAxNjMuY29tIj48Zm9udCBzdHlsZT0iY29sb3I6cmdiKDI4LDEzMSwyMzUpOyI+aGFpX3hp
YW9fbGl1QDE2My5jb20mbHQ7aGFpX3hpYW9fbGl1QDE2My5jb20mZ3Q7PC9mb250PjwvYT48Zm9u
dCBzdHlsZT0iY29sb3I6cmdiKDQ0LDQ0LDQ2KTsiPuOAgTwvZm9udD48YSBocmVmPSJtYWlsdG86
Y2FvaGFpeWFuN0AxNjMuY29tIj48Zm9udCBzdHlsZT0iY29sb3I6cmdiKDI4LDEzMSwyMzUpOyI+
Y2FvaGFpeWFuN0AxNjMuY29tJmx0O2Nhb2hhaXlhbjdAMTYzLmNvbSZndDs8L2ZvbnQ+PC9hPjxm
b250IHN0eWxlPSJjb2xvcjpyZ2IoNDQsNDQsNDYpOyI+44CBPC9mb250PjxhIGhyZWY9Im1haWx0
bzpjaGFvbWluMjFAMTI2LmNvbSI+PGZvbnQgc3R5bGU9ImNvbG9yOnJnYigyOCwxMzEsMjM1KTsi
PmNoYW9taW4yMUAxMjYuY29tJmx0O2NoYW9taW4yMUAxMjYuY29tJmd0OzwvZm9udD48L2E+PGZv
bnQgc3R5bGU9ImNvbG9yOnJnYig0NCw0NCw0Nik7Ij7jgIE8L2ZvbnQ+PGEgaHJlZj0ibWFpbHRv
Omh1eWFxaW45ODk3QDE2My5jb20iPjxmb250IHN0eWxlPSJjb2xvcjpyZ2IoMjgsMTMxLDIzNSk7
Ij5odXlhcWluOTg5N0AxNjMuY29tJmx0O2h1eWFxaW45ODk3QDE2My5jb20mZ3Q7PC9mb250Pjwv
YT48Zm9udCBzdHlsZT0iY29sb3I6cmdiKDQ0LDQ0LDQ2KTsiPuOAgTwvZm9udD48YSBocmVmPSJt
YWlsdG86bW91eXVleWFuZ0AxNjMuY29tIj48Zm9udCBzdHlsZT0iY29sb3I6cmdiKDI4LDEzMSwy
MzUpOyI+bW91eXVleWFuZ0AxNjMuY29tJmx0O21vdXl1ZXlhbmdAMTYzLmNvbSZndDs8L2ZvbnQ+
PC9hPjxmb250IHN0eWxlPSJjb2xvcjpyZ2IoNDQsNDQsNDYpOyI+44CBPC9mb250PjxhIGhyZWY9
Im1haWx0bzpqaWFveWFuZzczNzQ1NDc1MUAxNjMuY29tIj48Zm9udCBzdHlsZT0iY29sb3I6cmdi
KDI4LDEzMSwyMzUpOyI+amlhb3lhbmc3Mzc0NTQ3NTFAMTYzLmNvbSZsdDtqaWFveWFuZzczNzQ1
NDc1MUAxNjMuY29tJmd0OzwvZm9udD48L2E+PGZvbnQgc3R5bGU9ImNvbG9yOnJnYig0NCw0NCw0
Nik7Ij7jgIE8L2ZvbnQ+PGEgaHJlZj0ibWFpbHRvOnRkZmVuZ2R5QGZtbXUuZWR1LmNuIj48Zm9u
dCBzdHlsZT0iY29sb3I6cmdiKDI4LDEzMSwyMzUpOyI+dGRmZW5nZHlAZm1tdS5lZHUuY24mbHQ7
dGRmZW5nZHlAZm1tdS5lZHUuY24mZ3Q7PC9mb250PjwvYT48Zm9udCBzdHlsZT0iY29sb3I6cmdi
KDQ0LDQ0LDQ2KTsiPuOAgTwvZm9udD48YSBocmVmPSJtYWlsdG86ZHJ3YW5nbGlhbmdAMTI2LmNv
bSI+PGZvbnQgc3R5bGU9ImNvbG9yOnJnYigyOCwxMzEsMjM1KTsiPmRyd2FuZ2xpYW5nQDEyNi5j
b20mbHQ7ZHJ3YW5nbGlhbmdAMTI2LmNvbSZndDs8L2ZvbnQ+PC9hPjwvc3Bhbj48L2ZvbnQ+IDxm
b250IHN0eWxlPSJjb2xvcjpyZ2IoMTM3LDEzNywxNDApOyI+PGZvbnQgc3R5bGU9ImZvbnQtc2l6
ZToxM3B4OyI+PHNwYW4gc3R5bGU9ImJhY2tncm91bmQtY29sb3I6cmdiKDI0MCwyNDAsMjQwKTsi
PkNjPC9zcGFuPjwvZm9udD48L2ZvbnQ+IDxmb250IHN0eWxlPSJjb2xvcjpyZ2IoMTM3LDEzNywx
NDApOyI+PGZvbnQgc3R5bGU9ImZvbnQtc2l6ZToxM3B4OyI+PHNwYW4gc3R5bGU9ImJhY2tncm91
bmQtY29sb3I6cmdiKDI0MCwyNDAsMjQwKTsiPlN1YmplY3Q8L3NwYW4+PC9mb250PjwvZm9udD4g
PGZvbnQgc3R5bGU9ImNvbG9yOnJnYig0NCw0NCw0Nik7Ij48Zm9udCBzdHlsZT0iZm9udC1zaXpl
OjEzcHg7Ij48c3BhbiBzdHlsZT0iYmFja2dyb3VuZC1jb2xvcjpyZ2IoMjQwLDI0MCwyNDApOyI+
VGhlIGNvbmZpcm1hdGlvbiBlbWFpbCBmb3IgYXV0aG9yIGFkZGl0aW9uLjwvc3Bhbj48L2ZvbnQ+
PC9mb250PiA8YnI+PC9zcGFuPjxicj5EZWFyIGNvLWF1dGhvciw8YnI+PGJyPjxicj5JbiB0aGUg
YXJ0aWNsZSAiIDxiPlNMQzFBNSBFbmhhbmNlcyBNYWxpZ25hbnQgUGhlbm90eXBlcyBUaHJvdWdo
IE1vZHVsYXRpbmcgRmVycm9wdG9zaXMgU3RhdHVzIGFuZCBJbW11bmUgTWljcm9lbnZpcm9ubWVu
dCBpbiBHbGlvbWEgPC9iPiIsIHByZXBhcmVkIGZvciBwdWJsaWNhdGlvbiBpbiA8aT48Yj5DZWxs
IERlYXRoICZhbXA7IERpc2Vhc2U8L2I+PC9pPiwgQ2hlbmd4dWFuIEd1byBhc3Npc3RlZCB3aXRo
IHN1cHBsZW1lbnRhcnkgZXhwZXJpbWVudHMgZHVyaW5nIHRoZSByZXZpc2lvbiBwcm9jZXNzLiBU
aGVyZWZvcmUsIGhlIHdhcyBsaXN0ZWQgYXMgYSBjby1hdXRob3Igb2YgdGhpcyBwYXBlci4gVGhl
IGF1dGhvciBsaXN0IHdhcyBjaGFuZ2VkIGZyb20g4oCcTGl5aW5nIEhhbiwgWmhvdSBKaW5wZW5n
LCBMaSBMZWl5YW5nLCBYdW4gV3UsIFlpbmd3dSBTaGksIFdlbnhpbmcgQ3VpLCBTaGVuZ2hhbyBa
aGFuZywgUWluZyBIdSwgSmluIFdhbmcsIEhhbyBCYWksIEhhaXhpYW8gTGl1LCBIYWl5YW4gQ2Fv
LCBNaW4gQ2hhbywgWWFxaW4gSHUsIFl1ZXlhbmcgTW91LCBZYW5nIEppYW8sIERheXVuIEZlbmcs
IExpYW5nIFdhbmcsIFlhbiBRdeKAnSB0byDigJwgTGl5aW5nIEhhbiwgWmhvdSBKaW5wZW5nLCBM
aSBMZWl5YW5nLCBYdW4gV3UsIFlpbmd3dSBTaGksIFdlbnhpbmcgQ3VpLCBTaGVuZ2hhbyBaaGFu
ZywgUWluZyBIdSwgSmluIFdhbmcsIEhhbyBCYWksIEhhaXhpYW8gTGl1LCBDaGVuZ3h1YW4gR3Vv
LCBIYWl5YW4gQ2FvLCBNaW4gQ2hhbywgWWFxaW4gSHUsIFl1ZXlhbmcgTW91LCBZYW5nIEppYW8s
IERheXVuIEZlbmcsIExpYW5nIFdhbmcsIFlhbiBRdSIuIEkgd291bGQgbGlrZSB0byBpbnZpdGUg
eW91IHRvIHJlcGx5IHRoaXMgZW1haWwgd2l0aCByZWdhcmQgdG8gd2hldGhlciBoZSBzaG91bGQg
YmUgbGlzdGVkIGFzIHRoZSBjby1hdXRob3Igb2YgdGhpcyBwYXBlci4gVGhhbmsgeW91ITxicj48
YnI+PGJyPllhbiZuYnNwO1F1LCZuYnNwO01ELCZuYnNwO1BoRCwgPGJyPlByb2Zlc3NvciZuYnNw
O2FuZCZuYnNwO0NoYWlybWFuJm5ic3A7LCA8YnI+RGVwYXJ0bWVudCZuYnNwO29mJm5ic3A7TmV1
cm9zdXJnZXJ5LCA8YnI+VGFuZ2R1Jm5ic3A7SG9zcGl0YWwsIDxicj5UaGUmbmJzcDtGb3VydGgm
bmJzcDtNaWxpdGFyeSZuYnNwO01lZGljYWwmbmJzcDtVbml2ZXJzaXR5LCA8YnI+Tm8uJm5ic3A7
MSwmbmJzcDtYaW5zaSZuYnNwO1JvYWQsIDxicj5YaSdhbiwmbmJzcDtTaGFhbnhpJm5ic3A7NzEw
MDM4LCA8YnI+UC5SLkNoaW5hPGJyPjxicj48YnI+PGJyPjxodG1sPgo8aGVhZD4KICAgIDxtZXRh
IGh0dHAtZXF1aXY9IkNvbnRlbnQtVHlwZSIgY29udGVudD0idGV4dC9odG1sOyBjaGFyc2V0PVVU
Ri04Ij4KPC9oZWFkPgo8Ym9keT4KCjwvYm9keT4KPC9odG1sPg==
------=_Part_783235_2089140197.1671162737589--
