# Supplementary material for: SLC1A5 enhances malignant phenotypes through modulating ferroptosis status and immune microenvironment in glioma
Source: Cell Death Dis. 2022 Dec 24;13(12):1071. doi: 10.1038/s41419-022-05526-w (PMC9789994; doi:10.1038/s41419-022-05526-w)
Supplement: Supplementary file 15 — Supplementary Table 1 [file 41419_2022_5526_MOESM15_ESM.xlsx]

## Sheet: Sheet1
Table 1 Coefficients of each gene from the model in our study.
Gene	Coef
CAPG	0.244295
FANCD2	0.021071
HMOX1	0.048526
HSPB1	0.305148
RRM2	0.210874
SLC1A5	-0.11401
STEAP3	0.19496
