# Supplementary material for: SLC1A5 enhances malignant phenotypes through modulating ferroptosis status and immune microenvironment in glioma
Source: Cell Death Dis. 2022 Dec 24;13(12):1071. doi: 10.1038/s41419-022-05526-w (PMC9789994; doi:10.1038/s41419-022-05526-w)
Supplement: Supplementary file 16 — Supplementary Table 2 [file 41419_2022_5526_MOESM16_ESM.xlsx]

## Sheet: Sheet1
Table 2 Basic information of patients in our study.
Characteristic	TCGA	CGGA-325	CGGA-693	Rembrandt	Tangdu
Total	609	325	693	343	66
Age
>=42	360	175	370	215	45
<42	249	150	322	119	21
Gender
Male	354	203	398	178	43
Female	255	122	295	106	23
Grade
II	216	103	255	92	19
III	241	79	189	70	20
IV	152	139	249	181	27
Histology
Astrocytoma	169	118	271	108	21
Oligodendroglioma	204	64	142	47	18
Oligoastrocytoma	84		30
Glioblastoma	152	139	249	181	27
Mixed glioma				7
IDH mutation status
Yes	378	175	356		27
No	225	149	286		38
1p19q codeletion status
Yes	151	67	145	19	21
No	453	250	478	124	25
MGMTp methylation status
Yes		157	315		19
No		149	227		42
PRS_type
Primary		229	422
Recurrent		62	271
Secondary		30
