# Supplementary material for: SLC1A5 enhances malignant phenotypes through modulating ferroptosis status and immune microenvironment in glioma
Source: Cell Death Dis. 2022 Dec 24;13(12):1071. doi: 10.1038/s41419-022-05526-w (PMC9789994; doi:10.1038/s41419-022-05526-w)
Supplement: Supplementary file 17 — Supplementary Table 3 [file 41419_2022_5526_MOESM17_ESM.xlsx]

## Sheet: Sheet1
Table 3 Primer sequences
SLC1A5	Forward	CTCGATTCGTTCCTGGATCTT
	Reverse	GTTCCGGTGATATTCCTCTCTTC
β-Actin	Forward	CATGTACGTTGCTATCCAGGC
	Reverse	CTCCTTAATGTCACGCACGAT
CD163	Forward	ACTCTGAAGCGACGACAGATT
	Reverse	TGAATGACCCCCGAGGATTT
LYVE1	Forward	TGGTGTTACTCCTCGCCTCT
	Reverse	TTCTGCGCTGACTCTACCTG
